# Supplementary material for: (E)-4-Bromo-2-[(2-hydroxy­phen­yl)iminiometh­yl]phenolate
Source: Acta Crystallogr Sect E Struct Rep Online. 2010 May 8;66(Pt 6):o1262–3. doi: 10.1107/S1600536810015230 (PMC2979394; doi:10.1107/S1600536810015230)
Supplement: Supplementary file 2 [file e-66-o1262-Isup2.hkl]

# 
# h,k,l, Fc-squared, Fo-squared, sigma(Fo-squared) and status flag 
# 
data_I 
_shelx_title ' taher89a in P2(1) (100K)' 
_shelx_refln_list_code          4 
_shelx_F_calc_maximum      104.87 
_exptl_crystal_F_000       292.00 
_reflns_d_resolution_high  0.7108 
 
loop_ 
 _symmetry_equiv_pos_as_xyz 
 'x, y, z' 
 '-x, y+1/2, -z' 
 
_cell_length_a     4.6387 
_cell_length_b    18.9379 
_cell_length_c     6.2270 
_cell_angle_alpha  90.000 
_cell_angle_beta   90.144 
_cell_angle_gamma  90.000 
 
_shelx_F_squared_multiplier     1.000 
 
loop_ 
 _refln_index_h 
 _refln_index_k 
 _refln_index_l 
 _refln_F_squared_calc 
 _refln_F_squared_meas 
 _refln_F_squared_sigma 
 _refln_observed_status 
   0 -26   0      229.57      252.44     16.00 o 
   1 -26   0      505.07      509.62     29.57 o 
   1 -25   0       57.75       56.91      5.53 o 
   2 -25   0       50.00       44.14      5.26 o 
   0 -24   0      369.18      383.64     21.82 o 
   1 -24   0      256.79      269.28     11.37 o 
   2 -24   0      269.16      263.59     11.11 o 
   1 -23   0        5.15        6.71      3.61 o 
   2 -23   0       40.19       45.67      4.96 o 
   3 -23   0        7.92        6.05      4.06 o 
   0 -22   0      931.70      983.22     35.14 o 
   1 -22   0      241.14      242.10      9.96 o 
   2 -22   0      562.35      562.15     18.72 o 
   3 -22   0      366.34      389.74     14.87 o 
   1 -21   0      116.20      116.20      6.64 o 
   2 -21   0        6.58        8.07      3.39 o 
   3 -21   0       43.65       44.35      4.45 o 
   4 -21   0       32.76       36.53      6.46 o 
   0 -20   0     1396.11     1386.15     52.78 o 
   1 -20   0      745.99      729.10     22.39 o 
   2 -20   0      363.41      373.84     13.67 o 
   3 -20   0      496.75      475.38     13.93 o 
   4 -20   0      175.16      184.72      9.32 o 
   1 -19   0        8.18        7.90      2.52 o 
   2 -19   0        1.91        4.61      2.67 o 
   3 -19   0       38.12       42.52      4.07 o 
   4 -19   0       15.85       15.12      4.30 o 
   0 -18   0      527.65      536.49     17.14 o 
   1 -18   0      207.44      207.75      7.01 o 
   2 -18   0      917.32      882.27     27.09 o 
   3 -18   0      567.49      542.03     15.46 o 
   4 -18   0      508.29      517.34     17.75 o 
   1 -17   0      310.37      310.81      9.45 o 
   2 -17   0       76.25       80.84      4.70 o 
   3 -17   0       34.97       36.97      4.35 o 
   4 -17   0       37.81       47.64      5.90 o 
   0 -16   0     1377.39     1288.12     47.98 o 
   1 -16   0     2666.32     2606.61     57.92 o 
   2 -16   0      415.45      410.77     11.47 o 
   3 -16   0      436.00      419.80     17.94 o 
   4 -16   0      135.31      130.57      8.55 o 
   5 -16   0      502.54      518.19     30.04 o 
   1 -15   0       30.53       31.27      2.42 o 
   2 -15   0       40.46       41.12      3.19 o 
   3 -15   0        2.71        2.54      3.08 o 
   4 -15   0       12.88       13.34      3.91 o 
   5 -15   0       45.36       45.47      9.81 o 
   0 -14   0     1578.94     1524.28     53.54 o 
   1 -14   0     1319.65     1326.55     29.36 o 
   2 -14   0     1018.57      951.64     24.76 o 
   3 -14   0      584.30      572.90     22.36 o 
   4 -14   0      722.40      720.85     28.07 o 
   5 -14   0      190.86      184.15     15.75 o 
   1 -13   0        6.21        9.87      1.60 o 
   2 -13   0      356.68      334.16     11.13 o 
   3 -13   0        2.09        3.05      2.77 o 
   4 -13   0       76.71       77.92      5.96 o 
   5 -13   0       30.99       35.15      8.72 o 
   0 -12   0     2397.91     2348.54     81.87 o 
   1 -12   0     1638.81     1581.23     39.44 o 
   2 -12   0     1869.69     1773.28     61.32 o 
   3 -12   0      552.11      539.00     21.22 o 
   4 -12   0      430.32      420.42     15.51 o 
   5 -12   0      185.79      187.42     15.96 o 
   1 -11   0       27.02       26.98      2.23 o 
   2 -11   0       26.79       22.05      3.11 o 
   3 -11   0      102.85       97.17      5.99 o 
   4 -11   0       10.11        8.65      2.76 o 
   5 -11   0       35.00       39.53      8.71 o 
   0 -10   0     1844.11     1813.66     89.37 o 
   1 -10   0     1182.17     1111.38     27.27 o 
   2 -10   0     1484.03     1493.24     54.30 o 
   3 -10   0     1850.16     1774.23     62.81 o 
   4 -10   0     1178.14     1146.38     34.87 o 
   5 -10   0      340.66      361.79     22.92 o 
   6 -10   0      102.17       97.99     12.74 o 
   1  -9   0       21.41       23.13      2.21 o 
   2  -9   0       53.99       65.37      3.18 o 
   3  -9   0       35.32       41.49      2.41 o 
   4  -9   0       42.44       44.68      4.72 o 
   5  -9   0       11.83       13.57      7.11 o 
   6  -9   0       72.98       82.54     11.89 o 
   0  -8   0     3167.94     3068.34    155.04 o 
   1  -8   0     2294.54     2224.88     54.25 o 
   2  -8   0     1486.84     1548.04     43.10 o 
   3  -8   0      768.76      756.51     19.31 o 
   4  -8   0      317.99      327.38     13.99 o 
   5  -8   0      499.95      505.98     20.57 o 
   6  -8   0      344.74      348.39     23.88 o 
   1  -7   0       90.77       90.01      2.87 o 
   2  -7   0       77.94       87.93      4.97 o 
   3  -7   0       12.89       13.77      1.50 o 
   4  -7   0       39.21       38.96      4.54 o 
   5  -7   0       65.54       66.44      6.56 o 
   0  -6   0      892.87      945.60     34.49 o 
   1  -6   0     2390.12     2366.18     57.79 o 
   2  -6   0     2288.67     2304.87     55.89 o 
   3  -6   0     1841.08     1814.96     43.89 o 
   4  -6   0     1210.79     1258.89     45.55 o 
   5  -6   0      715.83      724.86     27.89 o 
   6  -6   0       97.98      121.18     14.96 o 
   1  -5   0      927.60      975.50     24.58 o 
   2  -5   0      231.95      257.49      6.92 o 
   3  -5   0       56.68       58.15      4.15 o 
   4  -5   0       64.38       62.44      6.13 o 
   5  -5   0        9.31       10.88      4.31 o 
   6  -5   0        5.36        6.04      7.53 o 
   0  -4   0     1703.39     1673.77     57.56 o 
   1  -4   0    10144.13     9832.70    274.12 o 
   2  -4   0     1810.14     1765.02     50.21 o 
   3  -4   0     1107.14     1118.84     31.25 o 
   4  -4   0     1135.36     1155.93     28.74 o 
   5  -4   0      167.10      175.48     10.31 o 
   6  -4   0      272.01      315.12     23.73 o 
   1  -3   0     1826.65     1916.92     52.80 o 
   2  -3   0      245.89      271.31      7.07 o 
   3  -3   0       56.87       59.85      4.26 o 
   4  -3   0       81.26       83.30      3.86 o 
   5  -3   0       52.77       49.66      4.28 o 
   6  -3   0        0.34        2.57      3.49 o 
   0  -2   0       55.89       59.58      4.96 o 
   1  -2   0     3491.40     3454.68     83.13 o 
   2  -2   0     2446.73     2366.62     84.92 o 
   3  -2   0     3096.48     3102.67    101.53 o 
   4  -2   0      846.46      834.83     25.17 o 
   5  -2   0      688.82      714.77     22.16 o 
   6  -2   0      248.67      266.00     10.24 o 
   1  -1   0     1385.26     1426.16     39.38 o 
   2  -1   0      191.45      214.66      8.26 o 
   3  -1   0      259.97      291.90     11.49 o 
   4  -1   0       42.29       47.90      3.75 o 
   5  -1   0       23.11       26.84      4.71 o 
   6  -1   0       97.36       98.71      5.58 o 
   1   0   0     2169.39     2171.05     59.55 o 
   2   0   0     3858.14     3951.64    128.83 o 
   3   0   0       75.42       61.53      3.54 o 
   4   0   0      529.66      524.45     16.37 o 
   5   0   0      473.61      503.04     20.57 o 
   6   0   0      336.14      349.48     12.36 o 
   1   1   0     1404.12     1432.11     40.49 o 
   2   1   0      200.48      219.73      6.69 o 
   3   1   0      281.46      306.87     11.50 o 
   4   1   0       33.46       33.74      3.12 o 
   5   1   0       17.55       17.77      3.09 o 
   6   1   0      111.59      110.95     15.66 o 
   1   2   0     3424.38     3368.73    114.68 o 
   2   2   0     2425.49     2302.77     88.67 o 
   3   2   0     3052.71     3101.66     86.20 o 
   4   2   0      889.05      880.69     25.80 o 
   5   2   0      699.51      711.83     27.96 o 
   6   2   0      236.37      259.01     21.89 o 
   1   3   0     1847.25     1862.99     66.89 o 
   2   3   0      241.72      256.19      8.24 o 
   3   3   0       65.78       66.54      2.46 o 
   4   3   0       71.00       70.26      4.55 o 
   5   3   0       50.52       47.14      8.91 o 
   6   3   0        0.98        6.16      8.32 o 
   0   4   0     1784.06     1691.85     85.73 o 
   1   4   0    10998.64    10151.85    356.02 o 
   2   4   0     1637.47     1499.94     76.87 o 
   3   4   0     1076.49     1093.35     47.20 o 
   4   4   0     1013.69     1068.76     54.09 o 
   5   4   0      222.55      213.46     17.47 o 
   6   4   0      245.88      275.93     23.09 o 
   1   5   0      915.91      968.97     50.51 o 
   2   5   0      235.38      231.05     22.14 o 
   3   5   0       51.64       50.08      5.22 o 
   4   5   0       77.42       75.47      4.11 o 
   5   5   0        6.33        7.76      6.39 o 
   6   5   0        3.68        1.50      7.90 o 
   0   6   0     1057.50     1080.90     51.65 o 
   1   6   0     2096.74     2034.20    112.23 o 
   2   6   0     2405.39     2287.90     82.82 o 
   3   6   0     1817.84     1663.44     88.60 o 
   4   6   0     1266.74     1322.80     66.75 o 
   6   6   0      109.79      118.18     16.59 o 
   1   7   0       89.08       92.47      6.93 o 
   2   7   0       82.17       93.52      5.07 o 
   3   7   0        8.65        8.79      1.76 o 
   4   7   0       38.69       33.99      3.53 o 
   5   7   0       73.72       73.20      7.03 o 
   6   7   0       15.28       18.21      4.50 o 
   0   8   0     3128.29     2994.38    154.82 o 
   1   8   0     2276.66     2226.98     80.80 o 
   2   8   0     1542.15     1477.71     54.79 o 
   3   8   0      760.27      703.25     38.99 o 
   4   8   0      306.01      322.59     13.32 o 
   5   8   0      486.36      491.94     27.66 o 
   6   8   0      368.43      389.75     17.84 o 
   1   9   0       19.58       21.07      2.63 o 
   2   9   0       51.14       55.99      3.55 o 
   3   9   0       29.28       33.78      3.73 o 
   4   9   0       34.70       35.04      3.68 o 
   5   9   0        7.63        6.00      2.68 o 
   6   9   0       66.68       72.84      7.82 o 
   0  10   0     1830.83     1804.41     94.14 o 
   1  10   0     1030.25     1033.54     40.61 o 
   2  10   0     1454.74     1425.75     76.22 o 
   3  10   0     1879.97     1813.69     65.84 o 
   4  10   0     1266.12     1240.21     44.29 o 
   5  10   0      341.94      368.01     15.30 o 
   6  10   0      116.29      120.38      9.81 o 
   1  11   0       24.85       24.83      2.38 o 
   2  11   0       22.01       18.05      2.88 o 
   3  11   0      106.78       98.06      8.70 o 
   4  11   0        6.75        7.04      2.95 o 
   5  11   0       34.54       38.44      4.44 o 
   0  12   0     2332.53     2372.31    122.12 o 
   1  12   0     1644.73     1582.06     46.55 o 
   2  12   0     1822.74     1715.35     63.94 o 
   3  12   0      586.05      564.51     22.17 o 
   4  12   0      328.07      317.45     15.58 o 
   5  12   0      229.52      231.69     11.20 o 
   1  13   0        6.96        9.71      2.13 o 
   2  13   0      352.14      339.51     14.68 o 
   3  13   0        0.79        1.10      2.70 o 
   4  13   0       88.79       86.12      6.78 o 
   5  13   0       38.40       39.83      6.04 o 
   0  14   0     1512.27     1492.27     79.98 o 
   1  14   0     1275.24     1274.86     39.07 o 
   2  14   0     1119.66     1046.44     37.85 o 
   3  14   0      598.18      579.31     23.51 o 
   4  14   0      777.85      757.15     29.49 o 
   5  14   0      181.41      185.77     10.67 o 
   1  15   0       27.97       27.56      3.05 o 
   2  15   0       45.87       46.27      5.00 o 
   3  15   0        4.86        5.18      3.34 o 
   4  15   0       16.14       19.19      4.32 o 
   5  15   0       35.63       39.86      5.68 o 
   0  16   0     1300.86     1296.61     69.71 o 
   1  16   0     2818.83     2802.48     78.23 o 
   2  16   0      329.98      318.80     16.41 o 
   3  16   0      443.15      439.47     18.93 o 
   4  16   0      141.05      135.74      9.14 o 
   5  16   0      451.28      469.98     21.15 o 
   1  17   0      319.55      314.70     11.54 o 
   2  17   0       81.62       85.59      7.31 o 
   3  17   0       40.09       41.33      5.40 o 
   4  17   0       27.91       31.91      5.54 o 
   5  17   0       10.61       11.14      5.05 o 
   1  18   0      183.42      182.26      8.65 o 
   2  18   0      938.40      920.42     35.93 o 
   3  18   0      548.60      530.14     26.46 o 
   4  18   0      482.73      499.52     22.65 o 
   1  19   0        6.67        9.58      3.09 o 
   2  19   0        0.85        3.28      3.86 o 
   3  19   0       38.55       39.12      5.90 o 
   4  19   0       14.04       17.91      5.30 o 
   1  20   0      697.20      687.42     27.95 o 
   2  20   0      388.10      406.25     18.53 o 
   3  20   0      416.82      402.99     20.40 o 
   4  20   0      157.14      159.79     11.60 o 
   1  21   0      111.26      121.03     12.65 o 
   2  21   0        4.33        4.47      4.53 o 
   3  21   0       36.08       41.32      6.56 o 
   4  21   0       36.65       40.58      6.85 o 
   1  22   0      231.20      233.47     17.11 o 
   2  22   0      543.40      560.60     25.14 o 
   3  22   0      438.85      450.46     20.99 o 
   1  23   0        6.28        6.25      6.23 o 
   2  23   0       41.53       45.80     10.00 o 
   3  23   0        7.69        2.96      5.36 o 
   1  24   0      302.79      317.28     20.14 o 
   2  24   0      257.66      263.63     22.20 o 
   1  25   0       56.97       61.26      8.99 o 
   0  26   0      203.76      239.68     20.09 o 
   1  26   0      482.70      524.53     29.94 o 
  -1 -26   1       25.56       24.16      6.92 o 
   0 -26   1      164.56      186.36     13.74 o 
   1 -26   1      160.07      169.68     10.25 o 
  -2 -25   1      155.82      156.59      8.69 o 
  -1 -25   1       28.83       27.00      4.51 o 
   0 -25   1      208.50      219.54     11.38 o 
   1 -25   1       78.08       99.18      8.23 o 
   2 -25   1      398.03      421.23     19.33 o 
  -2 -24   1      141.34      138.46      8.09 o 
  -1 -24   1      526.40      540.48     19.05 o 
   0 -24   1      110.62      117.54      6.56 o 
   1 -24   1      143.19      135.76      9.28 o 
   2 -24   1      101.99      101.51      7.27 o 
  -3 -23   1      176.53      197.28      9.71 o 
  -2 -23   1      182.75      197.03      9.40 o 
  -1 -23   1      518.82      530.98     17.83 o 
   0 -23   1       98.62      105.93      6.40 o 
   1 -23   1      309.86      309.39     12.26 o 
   2 -23   1       48.47       45.89      5.17 o 
   3 -23   1      170.80      171.24     10.96 o 
  -3 -22   1       91.69       88.09      6.11 o 
  -2 -22   1      233.36      244.56     10.41 o 
  -1 -22   1      226.80      229.76      8.41 o 
   0 -22   1      326.77      343.80     12.05 o 
   1 -22   1      271.01      281.62     11.12 o 
   2 -22   1      236.12      229.23      9.94 o 
   3 -22   1      125.06      130.94      7.61 o 
  -3 -21   1      314.27      324.32     10.93 o 
  -2 -21   1      234.13      234.78      9.94 o 
  -1 -21   1      316.16      320.26     10.37 o 
   0 -21   1       96.11      102.60      5.10 o 
   1 -21   1      254.00      259.52     10.21 o 
   2 -21   1      188.75      183.98      8.51 o 
   3 -21   1      157.43      153.30      8.11 o 
  -4 -20   1      144.37      154.34     10.71 o 
  -3 -20   1       83.27       88.45      5.69 o 
  -2 -20   1      273.56      270.97     10.63 o 
  -1 -20   1      219.81      219.57      7.82 o 
   0 -20   1      509.83      521.76     12.94 o 
   1 -20   1      307.25      300.47     11.34 o 
   2 -20   1      333.38      331.94     11.99 o 
   3 -20   1      191.37      196.93      8.16 o 
   4 -20   1      205.17      215.81     12.46 o 
  -4 -19   1      124.31      116.26      7.51 o 
  -3 -19   1      303.59      312.94     12.37 o 
  -2 -19   1      391.36      404.59     13.46 o 
  -1 -19   1      623.74      644.31     17.00 o 
   0 -19   1      861.59      883.33     18.95 o 
   1 -19   1      185.35      175.10      8.01 o 
   2 -19   1      117.02      108.83      6.40 o 
   3 -19   1      123.94      123.31      6.35 o 
   4 -19   1      177.11      181.83     10.66 o 
  -4 -18   1       98.01       96.02      6.81 o 
  -3 -18   1      283.67      281.56     11.36 o 
  -2 -18   1      262.73      255.53      8.79 o 
  -1 -18   1      835.63      822.78     21.00 o 
   0 -18   1      379.93      380.83      9.15 o 
   1 -18   1      729.23      701.53     30.40 o 
   2 -18   1      254.16      248.16      8.64 o 
   3 -18   1      363.83      367.95     13.08 o 
   4 -18   1      108.10      108.11      8.68 o 
  -4 -17   1      256.34      250.81     12.66 o 
  -3 -17   1      216.86      213.89      8.90 o 
  -2 -17   1      463.87      448.02     11.62 o 
  -1 -17   1      123.27      117.66      5.12 o 
   0 -17   1      581.05      598.67     13.20 o 
   1 -17   1      518.06      523.42     13.96 o 
   2 -17   1      800.23      800.54     24.24 o 
   3 -17   1      247.00      242.67      9.57 o 
   4 -17   1       88.89       85.48      7.66 o 
  -5 -16   1       63.81       64.10     10.39 o 
  -4 -16   1      123.32      126.25      6.95 o 
  -3 -16   1      288.91      279.09     10.72 o 
  -2 -16   1      318.95      312.01      8.75 o 
  -1 -16   1      240.66      243.91      8.30 o 
   0 -16   1      714.64      698.24     15.18 o 
   1 -16   1      425.27      410.99     15.59 o 
   2 -16   1      506.01      519.64     16.38 o 
   3 -16   1      342.61      331.55     14.22 o 
   4 -16   1      318.79      320.38     14.41 o 
   5 -16   1      198.92      224.31     11.71 o 
  -5 -15   1       83.70       93.73      8.87 o 
  -4 -15   1      279.14      295.69     11.24 o 
  -3 -15   1      351.81      353.55     12.63 o 
  -2 -15   1      818.60      793.74     18.46 o 
  -1 -15   1      469.38      463.57     12.03 o 
   0 -15   1      648.25      639.15     13.79 o 
   1 -15   1      414.09      403.03      9.45 o 
   2 -15   1      252.09      242.50      9.37 o 
   3 -15   1      184.28      186.12     10.23 o 
   4 -15   1      191.96      181.91     10.37 o 
   5 -15   1      116.02      125.48     11.71 o 
  -5 -14   1      237.13      224.31     18.31 o 
  -4 -14   1      355.69      353.25     19.57 o 
  -3 -14   1      395.17      382.18     13.52 o 
  -2 -14   1      712.14      680.47     15.88 o 
  -1 -14   1      238.63      233.58      6.40 o 
   0 -14   1      492.95      495.42     11.94 o 
   1 -14   1      265.68      256.15      6.48 o 
   2 -14   1      859.14      823.05     24.80 o 
   3 -14   1      775.03      732.21     27.18 o 
   4 -14   1      148.37      148.51      8.63 o 
   5 -14   1      250.11      248.59     19.22 o 
  -5 -13   1      281.82      282.85     19.27 o 
  -4 -13   1      229.42      225.04     10.72 o 
  -3 -13   1      286.64      271.74     12.34 o 
  -2 -13   1      721.73      692.77     18.36 o 
  -1 -13   1     1288.48     1261.22     28.38 o 
   0 -13   1      755.62      744.94     17.65 o 
   1 -13   1     1595.29     1635.66     32.24 o 
   2 -13   1      537.63      510.37     15.21 o 
   3 -13   1      518.09      456.35     23.07 o 
   4 -13   1      398.07      381.25     16.37 o 
   5 -13   1      162.48      153.82     14.15 o 
  -5 -12   1      102.91      102.86     11.43 o 
  -4 -12   1      247.45      244.31     10.42 o 
  -3 -12   1      694.05      685.71     20.59 o 
  -2 -12   1      494.85      485.08     14.01 o 
  -1 -12   1     1070.44     1045.32     26.79 o 
   0 -12   1      445.79      424.04      9.66 o 
   1 -12   1     1482.53     1496.94     31.99 o 
   2 -12   1      580.02      439.64     96.25 o 
   3 -12   1      205.64      207.63     10.98 o 
   4 -12   1      476.67      472.03     19.02 o 
   5 -12   1      182.84      172.74     14.04 o 
  -5 -11   1      172.21      173.82     15.33 o 
  -4 -11   1      358.15      356.96     21.70 o 
  -3 -11   1      512.35      506.22     16.54 o 
  -2 -11   1      758.47      729.38     18.33 o 
  -1 -11   1      815.00      789.67     20.03 o 
   0 -11   1      883.95      869.60     17.89 o 
   1 -11   1      469.08      430.12     14.68 o 
   2 -11   1      730.84      694.06     39.24 o 
   3 -11   1      303.26      297.73     13.86 o 
   4 -11   1      194.68      194.27      9.28 o 
   5 -11   1      196.48      194.46     10.92 o 
  -6 -10   1      107.35      115.36     13.92 o 
  -5 -10   1      170.75      168.11     14.21 o 
  -4 -10   1      375.65      382.61     22.62 o 
  -3 -10   1      212.66      215.28      9.56 o 
  -2 -10   1      480.52      472.97     13.12 o 
  -1 -10   1      896.93      833.41     22.03 o 
   0 -10   1     1068.80     1100.50     28.02 o 
   1 -10   1     1628.83     1656.52     40.34 o 
   2 -10   1      802.92      751.08     25.55 o 
   3 -10   1      560.45      558.28     22.21 o 
   4 -10   1      480.91      458.90     15.05 o 
   5 -10   1      229.98      232.39     12.46 o 
   6 -10   1      294.75      300.60     22.16 o 
  -6  -9   1       50.61       43.03     10.25 o 
  -5  -9   1      431.56      428.87     25.51 o 
  -4  -9   1      206.60      195.74     13.63 o 
  -3  -9   1     1880.31     1822.24     46.35 o 
  -2  -9   1      187.75      191.71     11.94 o 
  -1  -9   1     1359.67     1348.04     34.23 o 
   0  -9   1      945.13      927.19     25.84 o 
   1  -9   1     1518.40     1499.68     42.16 o 
   2  -9   1      731.46      726.91     16.82 o 
   3  -9   1     1277.01     1258.28     35.67 o 
   4  -9   1      154.24      144.14      6.23 o 
   5  -9   1      200.04      201.64     11.12 o 
   6  -9   1       10.87        8.98      7.86 o 
  -6  -8   1       23.57       19.60      8.82 o 
  -5  -8   1       73.41       87.44     10.97 o 
  -3  -8   1      534.65      527.17     13.90 o 
  -2  -8   1     3370.37     3207.33    118.58 o 
  -1  -8   1     1691.18     1737.80     38.60 o 
   0  -8   1     2422.03     2387.20     57.55 o 
   1  -8   1      797.91      785.84     23.83 o 
   2  -8   1      807.38      832.12     30.05 o 
   3  -8   1     1274.51     1206.72     33.93 o 
   4  -8   1      414.31      391.58     13.68 o 
   5  -8   1      245.23      264.81     18.81 o 
   6  -8   1       19.68       26.05      9.10 o 
  -6  -7   1      147.41      149.47     14.69 o 
  -5  -7   1       54.01       61.43      9.55 o 
  -4  -7   1      637.12      612.34     23.89 o 
  -3  -7   1      705.33      668.08     22.09 o 
  -2  -7   1     4930.25     4974.51    140.44 o 
  -1  -7   1      889.16      859.78     21.95 o 
   0  -7   1     1879.60     1876.51     53.85 o 
   1  -7   1      537.93      517.81     13.25 o 
   2  -7   1     1208.47     1265.13     44.94 o 
   3  -7   1      354.45      335.92     11.35 o 
   4  -7   1      450.46      425.98     12.03 o 
   5  -7   1       96.73       93.23      9.76 o 
   6  -7   1      185.75      218.76     18.65 o 
  -6  -6   1       68.18       74.13     11.36 o 
  -5  -6   1      235.51      239.67     16.79 o 
  -4  -6   1      259.09      269.19      9.79 o 
  -3  -6   1      851.27      820.07     28.93 o 
  -2  -6   1      360.31      340.78     27.45 o 
  -1  -6   1     1413.34     1400.85     35.50 o 
   0  -6   1     1846.91     1879.33     52.41 o 
   1  -6   1     1669.49     1635.27     39.72 o 
   2  -6   1     1453.61     1454.10     35.78 o 
   3  -6   1      966.31      926.73     49.17 o 
   4  -6   1      702.60      684.21     24.60 o 
   5  -6   1      371.70      380.17     16.32 o 
   6  -6   1      154.23      159.00     16.50 o 
  -6  -5   1      186.46      201.44     16.02 o 
  -5  -5   1      299.04      288.59     13.73 o 
  -4  -5   1     1003.07     1015.44     29.58 o 
  -3  -5   1      844.46      820.31     29.01 o 
  -2  -5   1     1110.45     1109.28     27.69 o 
  -1  -5   1     1643.42     1656.12     42.27 o 
   0  -5   1      982.35      944.11     23.62 o 
   1  -5   1     1748.45     1756.11     42.75 o 
   2  -5   1     1415.12     1499.29     51.59 o 
   3  -5   1      644.10      626.65     13.03 o 
   4  -5   1      409.51      418.33     13.74 o 
   5  -5   1      121.26      125.26      8.86 o 
   6  -5   1      168.29      168.92     10.84 o 
  -6  -4   1      136.91      149.30     13.94 o 
  -5  -4   1      121.67      122.71      8.62 o 
  -4  -4   1      230.56      231.78      9.56 o 
  -3  -4   1      526.11      522.15     19.23 o 
  -2  -4   1      475.32      466.10     13.49 o 
  -1  -4   1     6356.38     6332.69    215.55 o 
   0  -4   1     3891.36     4051.07    115.46 o 
   1  -4   1     2374.12     2493.05     75.83 o 
   2  -4   1     1194.04     1209.73     34.56 o 
   3  -4   1      486.95      464.75     11.01 o 
   4  -4   1      324.74      325.39     11.28 o 
   5  -4   1      406.02      406.00     14.41 o 
   6  -4   1      260.16      273.00     14.24 o 
  -6  -3   1      193.71      210.14     18.49 o 
  -5  -3   1      515.11      521.25     21.22 o 
  -4  -3   1      234.76      235.46      9.26 o 
  -3  -3   1      631.96      608.91     20.88 o 
  -2  -3   1     1148.96     1189.76     38.74 o 
  -1  -3   1     7537.43     7685.75    288.48 o 
   0  -3   1     4312.80     4548.22    131.60 o 
   1  -3   1     2098.60     2223.92     55.34 o 
   2  -3   1     2863.73     2935.36     88.78 o 
   3  -3   1      280.97      266.70      7.03 o 
   4  -3   1      464.32      466.47     14.65 o 
   5  -3   1      324.47      321.95     14.12 o 
   6  -3   1       53.74       54.17      4.95 o 
  -6  -2   1      151.53      165.65     17.19 o 
  -5  -2   1      237.32      243.22     10.03 o 
  -4  -2   1      554.48      577.57     17.63 o 
  -3  -2   1      744.79      729.69     26.01 o 
  -2  -2   1     1387.38     1389.79     49.14 o 
  -1  -2   1      745.02      796.28     22.90 o 
   0  -2   1     2065.33     2132.15     58.39 o 
   1  -2   1     1923.98     1921.90     46.79 o 
   2  -2   1     2104.01     2112.65     58.60 o 
   3  -2   1      691.64      683.90     16.74 o 
   4  -2   1      703.90      714.78     20.98 o 
   5  -2   1      252.35      257.42      9.44 o 
   6  -2   1      141.23      141.92      7.56 o 
  -6  -1   1      187.28      209.56     19.11 o 
  -5  -1   1      260.99      269.68     10.49 o 
  -4  -1   1      575.04      560.24     17.08 o 
  -3  -1   1      931.36      938.80     32.46 o 
  -2  -1   1      643.58      658.26     22.92 o 
  -1  -1   1     1898.38     1865.07     54.68 o 
   0  -1   1     2199.63     2262.71     66.46 o 
   1  -1   1     2251.49     2245.66     63.32 o 
   2  -1   1     1259.71     1232.04     33.57 o 
   3  -1   1      820.06      814.56     19.10 o 
   4  -1   1      220.53      217.92      8.10 o 
   5  -1   1      314.55      319.60     11.74 o 
   6  -1   1      109.52      110.55      6.61 o 
  -5   0   1      231.79      253.57     10.31 o 
  -4   0   1      576.88      585.66     21.78 o 
  -3   0   1      482.51      522.34     19.11 o 
  -2   0   1      978.85      994.54     47.81 o 
  -1   0   1     1332.17     1313.97     37.46 o 
   0   0   1       16.19       17.14      0.80 o 
   1   0   1     1550.99     1656.17     37.00 o 
   2   0   1      590.70      582.68     17.48 o 
   3   0   1     1733.89     1756.10     45.15 o 
   4   0   1      557.90      580.54     15.65 o 
   5   0   1      459.96      462.85     15.64 o 
   6   0   1      234.80      243.65      9.97 o 
  -6   1   1      145.31      163.54     17.81 o 
  -5   1   1      243.36      255.63     10.37 o 
  -4   1   1      514.95      508.35     20.17 o 
  -3   1   1      929.17      938.66     42.90 o 
  -2   1   1      668.46      688.80     33.66 o 
  -1   1   1     2061.88     1948.21    174.69 o 
   0   1   1     2581.09     2645.14     72.77 o 
   1   1   1     2190.42     2229.02     55.36 o 
   2   1   1     1086.26     1097.72     33.61 o 
   3   1   1      838.64      854.67     21.42 o 
   4   1   1      249.22      252.93      8.36 o 
   5   1   1      319.76      325.86     11.55 o 
   6   1   1      131.65      128.25      6.90 o 
  -6   2   1      166.98      165.11     18.06 o 
  -5   2   1      259.59      262.63     10.33 o 
  -4   2   1      520.26      534.17     21.92 o 
  -3   2   1      785.30      757.94     37.28 o 
  -2   2   1     1373.02     1387.02     40.09 o 
   0   2   1     1832.37     1956.46     57.50 o 
   1   2   1     1856.28     1810.50     98.89 o 
   2   2   1     1973.57     1998.09     58.78 o 
   3   2   1      773.91      775.13     18.83 o 
   4   2   1      663.39      669.62     16.39 o 
   5   2   1      192.76      189.77      8.37 o 
   6   2   1      168.28      162.62     10.23 o 
  -6   3   1      232.19      245.66     21.57 o 
  -4   3   1      264.76      270.35     11.26 o 
  -3   3   1      504.65      471.16     27.76 o 
  -2   3   1     1067.99     1079.40     31.89 o 
  -1   3   1     6676.18     6797.34    347.58 o 
   0   3   1     4503.64     4740.31    131.50 o 
   1   3   1     2195.10     2300.27    114.85 o 
   2   3   1     3279.10     3281.99     77.88 o 
   3   3   1      302.24      288.89      6.92 o 
   4   3   1      452.37      449.50     11.32 o 
   5   3   1      273.19      270.63     10.52 o 
   6   3   1       64.20       64.02      7.05 o 
  -6   4   1      121.84      131.43     17.26 o 
  -4   4   1      262.67      264.06     13.06 o 
  -3   4   1      533.74      543.56     16.40 o 
  -2   4   1      444.51      447.34     13.85 o 
  -1   4   1     5717.07     5813.55    223.96 o 
   0   4   1     4005.29     4106.83    115.26 o 
   2   4   1     1260.43     1288.07     36.07 o 
   3   4   1      468.70      447.79     12.05 o 
   4   4   1      323.31      329.18      9.69 o 
   5   4   1      465.16      454.94     18.74 o 
   6   4   1      288.27      297.32     14.66 o 
  -6   5   1      166.05      164.53     18.78 o 
  -4   5   1      929.16      987.84     49.72 o 
  -3   5   1      852.54      864.58     25.49 o 
  -2   5   1     1189.54     1197.72     44.04 o 
  -1   5   1     2042.01     1984.35     65.31 o 
   0   5   1     1001.21      983.88     35.31 o 
   1   5   1     1701.68     1779.86    111.23 o 
   2   5   1     1073.32     1094.47     40.44 o 
   3   5   1      614.55      591.52     18.16 o 
   4   5   1      420.58      413.60     11.91 o 
   5   5   1      198.46      193.47     12.33 o 
   6   5   1      196.88      210.70     11.88 o 
  -6   6   1       70.17       82.90     13.21 o 
  -3   6   1      849.53      845.98     30.54 o 
  -2   6   1      349.06      264.08     27.10 o 
  -1   6   1     1403.90     1439.35     72.37 o 
   0   6   1     1724.04     1748.47     65.94 o 
   1   6   1     1577.36     1619.57     98.07 o 
   2   6   1     1526.93     1461.78     53.07 o 
   3   6   1     1013.31      984.75     48.89 o 
   4   6   1      633.27      613.06     24.62 o 
   5   6   1      349.95      360.07     12.80 o 
   6   6   1      126.20      136.07     10.36 o 
  -4   7   1      713.92      746.63     36.12 o 
  -3   7   1      562.08      550.87     22.55 o 
  -2   7   1     4769.47     4633.64    261.94 o 
  -1   7   1      902.04      835.90     45.22 o 
   0   7   1     1896.01     1882.58     67.91 o 
   2   7   1     1273.51     1280.95     62.64 o 
   3   7   1      414.51      387.78     19.99 o 
   4   7   1      479.77      459.63     18.28 o 
   5   7   1       74.02       80.08      5.18 o 
   6   7   1      156.99      175.47     11.69 o 
  -4   8   1      128.12      127.62      6.27 o 
  -3   8   1      574.58      532.81     28.11 o 
  -2   8   1     3268.09     3230.67    160.45 o 
  -1   8   1     1856.39     1774.42     90.57 o 
   0   8   1     2367.77     2326.11     85.79 o 
   1   8   1      991.86     1018.19     48.87 o 
   3   8   1     1124.35     1072.71     42.64 o 
   4   8   1      502.16      466.92     17.30 o 
   5   8   1      224.82      245.85      8.40 o 
   6   8   1       32.39       44.19      6.26 o 
  -5   9   1      435.99      434.60     24.08 o 
  -4   9   1      190.93      187.28      8.68 o 
  -3   9   1     2076.18     1995.56     68.72 o 
  -2   9   1      255.12      245.30     22.17 o 
  -1   9   1     1452.92     1445.70     50.98 o 
   0   9   1      760.63      776.12     32.53 o 
   1   9   1     1340.17     1374.25     75.80 o 
   2   9   1      752.34      723.55     27.74 o 
   3   9   1     1154.96     1152.36     45.23 o 
   4   9   1       98.09       96.76      9.48 o 
   5   9   1      206.52      200.86     10.15 o 
   6   9   1       22.23       19.69      5.54 o 
  -6  10   1      108.92      120.31     11.04 o 
  -5  10   1      151.10      145.65      7.52 o 
  -4  10   1      363.76      368.86     15.22 o 
  -3  10   1      117.87      137.60     10.65 o 
  -2  10   1      568.96      525.22     19.42 o 
  -1  10   1      940.30      935.45     32.98 o 
   0  10   1     1121.67     1166.47     42.60 o 
   1  10   1     1618.78     1597.49     62.54 o 
   2  10   1      747.65      703.20     27.88 o 
   3  10   1      650.97      623.55     28.08 o 
   4  10   1      480.96      458.00     18.83 o 
   5  10   1      251.64      254.68     11.94 o 
   6  10   1      282.11      279.95     15.39 o 
  -5  11   1      200.18      204.66      9.73 o 
  -4  11   1      352.19      353.95     14.92 o 
  -3  11   1      608.74      575.16     21.27 o 
  -2  11   1      689.66      644.68     26.81 o 
  -1  11   1      791.55      741.64     29.66 o 
   0  11   1      894.82      873.30     33.20 o 
   1  11   1      496.73      489.93     27.31 o 
   2  11   1      750.34      722.93     27.69 o 
   3  11   1      398.46      380.97     14.86 o 
   4  11   1      182.40      181.63      9.83 o 
   5  11   1      175.65      179.56     10.20 o 
  -5  12   1       95.22       98.07      7.08 o 
  -4  12   1      221.44      213.71     11.16 o 
  -3  12   1      708.41      656.45     26.19 o 
  -2  12   1      645.28      589.56     20.95 o 
  -1  12   1     1117.66     1067.04     39.70 o 
   0  12   1      523.91      502.11     18.48 o 
   1  12   1     1362.33     1334.73     56.39 o 
   2  12   1      543.89      502.76     19.44 o 
   3  12   1      243.80      238.04     12.53 o 
   4  12   1      475.39      482.59     20.09 o 
   5  12   1      157.18      155.77     10.58 o 
  -5  13   1      220.69      232.56     11.89 o 
  -4  13   1      240.36      248.43     11.66 o 
  -3  13   1      193.57      174.11     12.50 o 
  -1  13   1     1284.30     1252.69     47.12 o 
   0  13   1      810.67      820.53     30.18 o 
   1  13   1     1479.64     1485.38     59.26 o 
   2  13   1      438.05      424.83     19.42 o 
   3  13   1      478.91      407.20     18.23 o 
   4  13   1      416.41      401.85     17.38 o 
   5  13   1      167.87      169.82     10.18 o 
  -5  14   1      244.28      257.89     12.60 o 
  -4  14   1      336.61      342.88     15.67 o 
  -3  14   1      422.28      415.82     17.22 o 
  -2  14   1      558.23      561.39     34.55 o 
  -1  14   1      188.84      189.27      8.32 o 
   0  14   1      495.13      474.77     20.37 o 
   1  14   1      349.23      316.03     12.22 o 
   2  14   1      877.08      841.46     32.64 o 
   3  14   1      756.23      688.03     28.36 o 
   4  14   1      139.69      147.07      9.30 o 
   5  14   1      302.55      313.51     14.87 o 
  -5  15   1      122.67      140.53     13.60 o 
  -4  15   1      297.40      304.81     22.13 o 
  -3  15   1      340.38      349.41     16.32 o 
  -2  15   1      681.58      692.54     41.16 o 
  -1  15   1      388.38      385.16     14.34 o 
   0  15   1      625.76      634.86     25.90 o 
   1  15   1      483.16      445.24     14.21 o 
   2  15   1      310.96      278.03     15.92 o 
   3  15   1      203.16      210.59     10.98 o 
   4  15   1      210.05      215.87     11.41 o 
   5  15   1       81.03       85.32      8.55 o 
  -5  16   1       65.95       66.03      7.11 o 
  -4  16   1      134.80      132.54      8.99 o 
  -3  16   1      284.67      281.53     13.84 o 
  -2  16   1      327.65      331.29     15.00 o 
  -1  16   1      311.07      316.45     10.63 o 
   0  16   1      724.39      724.61     28.44 o 
   1  16   1      349.43      326.33     12.77 o 
   2  16   1      523.03      492.65     19.74 o 
   3  16   1      298.43      277.71     14.50 o 
   4  16   1      300.12      288.68     14.86 o 
   5  16   1      183.31      197.55     12.25 o 
  -4  17   1      213.52      209.76     15.62 o 
  -3  17   1      181.49      179.70     11.12 o 
  -2  17   1      434.65      449.40     23.28 o 
   1  17   1      518.50      492.11     16.94 o 
   2  17   1      827.46      769.97     31.61 o 
   3  17   1      229.18      224.81     12.54 o 
   4  17   1      114.90      116.66      8.89 o 
  -4  18   1      122.83      124.42     11.43 o 
  -3  18   1      296.52      297.13     14.62 o 
  -2  18   1      270.05      264.14     13.37 o 
  -1  18   1      760.75      762.71     25.21 o 
   1  18   1      746.98      723.94     22.76 o 
   2  18   1      267.06      256.78     13.22 o 
   3  18   1      363.43      357.57     17.28 o 
   4  18   1      144.34      141.10      9.96 o 
  -4  19   1      141.71      133.38      9.96 o 
  -3  19   1      321.95      323.78     26.52 o 
  -2  19   1      341.12      338.82     17.51 o 
  -1  19   1      604.37      585.22     20.26 o 
   1  19   1      245.52      245.03     17.30 o 
   2  19   1      114.97      120.29      9.61 o 
   3  19   1      158.71      161.95     10.26 o 
   4  19   1      133.59      139.39     10.95 o 
  -4  20   1      160.87      169.92     11.40 o 
  -3  20   1       64.35       70.37      7.81 o 
  -2  20   1      276.21      282.14     14.67 o 
  -1  20   1      198.96      205.91     11.80 o 
   1  20   1      334.92      306.30     19.47 o 
   2  20   1      313.29      302.26     15.94 o 
   3  20   1      240.83      239.12     17.24 o 
   4  20   1      184.86      179.75     12.62 o 
  -3  21   1      306.76      303.13     19.34 o 
  -2  21   1      239.46      239.18     13.52 o 
  -1  21   1      335.84      333.82     15.39 o 
   1  21   1      217.28      231.73     17.67 o 
   2  21   1      175.46      179.97     11.78 o 
   3  21   1      136.07      146.70     11.00 o 
  -3  22   1       97.68       93.46      9.43 o 
  -2  22   1      247.55      249.76     14.15 o 
  -1  22   1      213.79      226.64     17.17 o 
   0  22   1      377.34      410.52     24.06 o 
   1  22   1      290.43      278.31     19.25 o 
   2  22   1      250.19      257.58     20.70 o 
   3  22   1      102.54      104.71     10.37 o 
  -3  23   1      185.17      205.41     13.42 o 
  -2  23   1      182.91      193.36     18.40 o 
  -1  23   1      518.90      513.52     29.32 o 
   0  23   1       93.37      121.24     14.47 o 
   1  23   1      324.11      344.55     21.29 o 
   2  23   1       62.76       72.64     11.80 o 
   3  23   1      163.46      179.92     12.81 o 
  -2  24   1      113.82      122.09     16.24 o 
  -1  24   1      556.26      538.15     30.20 o 
   0  24   1      129.21      133.37     15.26 o 
   1  24   1      140.93      185.97     15.66 o 
  -1  25   1        9.41       17.04      7.20 o 
   0  25   1      191.56      226.74     19.46 o 
   1  25   1       58.66       63.43      9.97 o 
   0  26   1      159.21      185.67     17.85 o 
   1  26   1      130.28      140.69     16.74 o 
  -1 -25   2      456.18      465.66     21.80 o 
   0 -25   2      342.43      352.93     15.71 o 
   1 -25   2      376.83      407.17     17.61 o 
  -2 -24   2        4.42        2.97      4.01 o 
  -1 -24   2       14.09       11.72      4.22 o 
   0 -24   2        2.55        4.02      4.16 o 
   1 -24   2       22.54       24.13      5.31 o 
   2 -24   2       34.70       36.79      5.22 o 
  -2 -23   2      194.76      198.82      9.52 o 
  -1 -23   2      329.16      347.76     13.26 o 
   0 -23   2      444.19      475.74     19.48 o 
   1 -23   2      188.60      191.89     10.63 o 
   2 -23   2      251.92      260.40     11.10 o 
  -3 -22   2       15.57       16.93      3.94 o 
  -2 -22   2       39.09       44.25      5.06 o 
  -1 -22   2       22.38       25.81      3.68 o 
   0 -22   2       14.46       16.10      3.24 o 
   1 -22   2       58.46       62.88      5.81 o 
   2 -22   2       15.68       12.06      4.01 o 
   3 -22   2       22.85       26.58      4.71 o 
  -3 -21   2      199.59      190.36      8.17 o 
  -2 -21   2      415.27      433.30     15.57 o 
  -1 -21   2      458.33      467.56     14.03 o 
   0 -21   2      618.07      642.42     25.75 o 
   1 -21   2      799.86      822.50     25.67 o 
   2 -21   2      455.16      461.66     16.01 o 
   3 -21   2      377.42      381.66     14.73 o 
  -4 -20   2       15.76       13.11      5.12 o 
  -3 -20   2       15.44       16.60      3.63 o 
  -2 -20   2       30.19       32.63      3.80 o 
  -1 -20   2       19.59       21.41      3.25 o 
   0 -20   2       16.30       18.05      2.86 o 
   1 -20   2       50.32       49.05      4.72 o 
   2 -20   2       20.83       20.00      3.85 o 
   3 -20   2       27.63       24.06      4.20 o 
   4 -20   2      118.80      118.03     12.88 o 
  -4 -19   2      189.50      206.46      9.85 o 
  -3 -19   2      354.23      359.59     14.06 o 
  -2 -19   2      485.05      502.95     14.63 o 
  -1 -19   2      606.84      613.04     16.42 o 
   0 -19   2      426.30      459.61     13.33 o 
   1 -19   2      427.55      442.61     13.00 o 
   2 -19   2      411.55      413.06     14.65 o 
   3 -19   2      654.90      633.47     20.67 o 
   4 -19   2      376.47      360.21     16.02 o 
  -4 -18   2       19.53       21.06      4.26 o 
  -3 -18   2       63.94       65.85      5.69 o 
  -2 -18   2        6.77        7.52      2.54 o 
  -1 -18   2       16.79       16.40      2.80 o 
   0 -18   2       82.40       82.63      4.11 o 
   1 -18   2       10.04       10.52      2.31 o 
   2 -18   2        6.13        7.04      3.18 o 
   3 -18   2      101.78       97.12      6.38 o 
   4 -18   2       90.34       91.67      7.89 o 
  -4 -17   2      222.67      233.08     10.47 o 
  -3 -17   2      404.29      402.54     14.70 o 
  -2 -17   2      554.67      555.13     13.95 o 
  -1 -17   2      635.95      647.74     17.27 o 
   0 -17   2     1241.76     1250.44     26.02 o 
   1 -17   2      872.25      869.18     22.31 o 
   2 -17   2      694.39      683.26     20.52 o 
   3 -17   2      346.57      314.45     11.52 o 
   4 -17   2      294.89      287.09     14.50 o 
  -5 -16   2       36.09       36.48      9.24 o 
  -4 -16   2       83.01       73.96      5.65 o 
  -3 -16   2       58.55       54.92      4.87 o 
  -2 -16   2       37.69       36.05      3.00 o 
  -1 -16   2      123.90      123.35      4.77 o 
   0 -16   2       26.13       26.98      2.17 o 
   1 -16   2       17.73       17.16      2.26 o 
   2 -16   2      157.24      135.91      6.77 o 
   3 -16   2       27.40       24.27      3.65 o 
   4 -16   2       25.11       22.90      6.33 o 
  -5 -15   2      106.08       93.92     12.27 o 
  -4 -15   2      906.15      848.19     33.81 o 
  -3 -15   2      653.76      648.84     18.23 o 
  -2 -15   2     1056.00     1050.57     24.28 o 
  -1 -15   2     1241.46     1229.53     28.41 o 
   0 -15   2      621.21      605.91     13.34 o 
   1 -15   2     1100.03     1059.40     23.98 o 
   2 -15   2     1081.27     1009.07     30.93 o 
   3 -15   2      548.29      553.81     17.33 o 
   4 -15   2      370.01      356.72     15.95 o 
   5 -15   2      113.23      111.47      8.21 o 
  -5 -14   2       30.66       33.01      6.18 o 
  -4 -14   2      180.64      175.92      7.79 o 
  -3 -14   2       11.64       11.13      2.65 o 
  -2 -14   2       77.80       78.04      3.84 o 
  -1 -14   2       32.89       40.22      2.72 o 
   0 -14   2        8.60        8.92      1.56 o 
   1 -14   2       14.76       16.37      1.91 o 
   2 -14   2       62.24       56.35      4.42 o 
   3 -14   2       39.34       39.07      5.00 o 
   4 -14   2       40.87       32.17      5.10 o 
   5 -14   2       42.92       50.39      6.20 o 
  -5 -13   2      329.30      321.98     15.27 o 
  -4 -13   2      426.78      419.20     14.11 o 
  -3 -13   2      710.06      693.74     19.12 o 
  -2 -13   2      519.19      526.00     12.90 o 
  -1 -13   2     1149.51     1136.65     25.81 o 
   0 -13   2     1297.51     1313.67     26.16 o 
   1 -13   2     1475.21     1498.93     33.50 o 
   2 -13   2     1136.69     1082.92     31.01 o 
   3 -13   2      576.15      580.48     23.22 o 
   4 -13   2      404.60      394.27     16.97 o 
   5 -13   2      200.12      209.51     11.51 o 
  -5 -12   2       19.83       26.83      5.53 o 
  -4 -12   2       76.42       75.71      6.85 o 
  -3 -12   2      340.20      332.53     10.31 o 
  -2 -12   2       86.19       84.30      4.19 o 
  -1 -12   2       29.83       31.79      2.13 o 
   0 -12   2      568.76      618.92     13.25 o 
   1 -12   2       24.93       25.28      1.81 o 
   2 -12   2       12.19       11.95      2.38 o 
   3 -12   2      186.88      171.01     13.74 o 
   4 -12   2        9.08        6.00      3.70 o 
   5 -12   2       36.22       40.94      4.93 o 
  -5 -11   2      326.45      338.27     16.01 o 
  -4 -11   2      262.06      260.76     12.40 o 
  -3 -11   2     2369.23     2223.06     53.00 o 
  -2 -11   2     2085.87     2049.93     49.37 o 
  -1 -11   2     1531.31     1506.05     37.04 o 
   0 -11   2     1559.18     1583.17     32.61 o 
   1 -11   2      969.14      951.54     28.31 o 
   2 -11   2     1010.67      976.86     28.98 o 
   3 -11   2     1319.28     1206.10     44.09 o 
   4 -11   2      395.00      414.27     17.16 o 
   5 -11   2      389.66      393.12     16.34 o 
  -5 -10   2       72.98       70.89      7.00 o 
  -4 -10   2       22.92       21.02      3.57 o 
  -3 -10   2      460.10      445.80     12.28 o 
  -2 -10   2      166.01      163.39      6.64 o 
  -1 -10   2       17.73       17.13      2.04 o 
   0 -10   2     1077.76     1190.87     24.14 o 
   1 -10   2       40.23       42.64      2.06 o 
   2 -10   2       27.63       24.29      4.40 o 
   3 -10   2       90.19       90.92      6.17 o 
   4 -10   2       19.87       19.15      3.24 o 
   5 -10   2       49.18       50.40      4.50 o 
  -5  -9   2      357.92      352.58     22.68 o 
  -4  -9   2      661.35      650.53     19.72 o 
  -3  -9   2      309.07      324.44      8.44 o 
  -2  -9   2     1692.13     1639.04     42.12 o 
  -1  -9   2     1358.05     1304.25     33.06 o 
   0  -9   2     3592.75     3585.34     88.02 o 
   1  -9   2     1613.63     1573.67     38.21 o 
   2  -9   2     1505.86     1472.27     50.32 o 
   3  -9   2      813.14      818.92     30.46 o 
   4  -9   2      782.29      782.47     24.56 o 
   5  -9   2      261.02      267.98     10.81 o 
  -6  -8   2       12.07       11.53      8.70 o 
  -5  -8   2       12.92        9.34      6.60 o 
  -4  -8   2       47.36       46.18      5.59 o 
  -3  -8   2      194.64      186.86      5.47 o 
  -2  -8   2      190.44      205.21      6.52 o 
  -1  -8   2       72.90       74.31      3.82 o 
   0  -8   2      265.92      272.50      9.42 o 
   1  -8   2      335.92      372.66      9.88 o 
   2  -8   2       43.50       45.78      3.56 o 
   3  -8   2       23.22       22.60      3.04 o 
   4  -8   2       58.96       52.88      4.29 o 
   5  -8   2        2.82        5.10      2.60 o 
   6  -8   2       61.81       62.97     11.09 o 
  -6  -7   2      290.56      299.70     21.65 o 
  -5  -7   2      430.87      431.74     25.53 o 
  -4  -7   2      794.58      752.23     30.42 o 
  -3  -7   2      806.23      794.76     20.45 o 
  -2  -7   2      866.32      860.80     25.65 o 
  -1  -7   2     2011.36     1981.20     51.51 o 
   0  -7   2     1657.03     1620.59     47.69 o 
   1  -7   2     3571.79     3759.70     90.74 o 
   2  -7   2      761.78      764.69     23.65 o 
   3  -7   2     1233.73     1225.07     35.95 o 
   4  -7   2      839.61      800.13     24.37 o 
   5  -7   2      876.31      900.84     51.40 o 
   6  -7   2      198.85      202.05     18.38 o 
  -6  -6   2       13.45       15.24      8.67 o 
  -5  -6   2       33.61       31.91      7.65 o 
  -4  -6   2      291.74      279.21     12.78 o 
  -3  -6   2       83.45       80.85      5.74 o 
  -2  -6   2      209.88      219.60      5.86 o 
  -1  -6   2      932.95     1039.55     23.28 o 
   0  -6   2       11.27       18.01      1.84 o 
   1  -6   2      211.10      208.50      7.90 o 
   2  -6   2       69.19       81.46      3.26 o 
   3  -6   2      108.68      110.38      6.70 o 
   4  -6   2       56.78       52.43      6.67 o 
   5  -6   2      149.65      145.77     15.16 o 
   6  -6   2      101.69       99.95     14.26 o 
  -6  -5   2      168.14      162.99     15.13 o 
  -5  -5   2      340.69      341.43     14.90 o 
  -4  -5   2      565.85      584.00     23.35 o 
  -3  -5   2     1215.56     1157.04     41.14 o 
  -2  -5   2     2031.88     2071.59     51.94 o 
  -1  -5   2     4330.58     4566.32     98.31 o 
   0  -5   2     2987.97     3020.88     76.51 o 
   1  -5   2     1665.49     1680.12     48.51 o 
   2  -5   2     3875.76     4096.22    101.04 o 
   3  -5   2     1118.37     1132.29     33.08 o 
   4  -5   2      790.96      802.87     21.56 o 
   5  -5   2      466.86      441.42     17.79 o 
   6  -5   2      117.57      121.74     12.62 o 
  -6  -4   2        1.75        5.75      7.70 o 
  -5  -4   2       42.64       50.97      6.26 o 
  -4  -4   2      170.82      181.18     16.33 o 
  -3  -4   2       19.80       22.24      3.57 o 
  -2  -4   2      179.80      202.42      6.92 o 
  -1  -4   2      145.25      154.06      4.77 o 
   0  -4   2      244.52      255.22      7.35 o 
   1  -4   2       83.74       85.58      3.74 o 
   2  -4   2       84.40       99.25      3.86 o 
   3  -4   2      138.93      144.03      6.55 o 
   4  -4   2       49.86       49.21      3.64 o 
   5  -4   2      132.10      129.55      7.06 o 
   6  -4   2        9.02       12.59      4.95 o 
  -6  -3   2      271.64      269.17     19.79 o 
  -5  -3   2      229.06      254.57     12.45 o 
  -4  -3   2      918.54      952.71     28.62 o 
  -3  -3   2     1275.06     1246.60     44.55 o 
  -2  -3   2     2158.83     2194.75     53.84 o 
  -1  -3   2     2289.98     2233.95     81.67 o 
   0  -3   2     2651.73     2737.44     71.68 o 
   1  -3   2     2168.46     2200.00     66.72 o 
   2  -3   2     1693.56     1739.79     50.46 o 
   4  -3   2     1509.18     1495.82     33.07 o 
   5  -3   2      626.10      636.52     20.99 o 
   6  -3   2      297.35      313.60     12.20 o 
  -6  -2   2       29.72       29.46      9.06 o 
  -5  -2   2      124.40      120.64      8.83 o 
  -4  -2   2       65.74       72.15      8.84 o 
  -3  -2   2       29.06       33.00      3.89 o 
  -2  -2   2      222.43      244.06      7.92 o 
  -1  -2   2       66.16       82.76      5.36 o 
   0  -2   2      528.90      552.95     14.39 o 
   1  -2   2      492.79      541.38     14.39 o 
   2  -2   2      162.00      173.84      5.55 o 
   3  -2   2      200.80      154.62     27.97 o 
   4  -2   2      420.20      425.92     10.97 o 
   5  -2   2       70.35       70.12      5.29 o 
   6  -2   2       11.93        8.52      3.74 o 
  -6  -1   2      228.79      228.86     16.47 o 
  -5  -1   2      732.34      737.94     24.10 o 
  -4  -1   2      833.62      821.38     30.09 o 
  -3  -1   2     1494.19     1511.65     51.67 o 
  -2  -1   2     2254.25     2153.46     62.92 o 
  -1  -1   2     2258.65     2290.05     84.07 o 
   0  -1   2     3689.18     3842.39     95.56 o 
   1  -1   2     5753.49     6045.83    140.71 o 
   2  -1   2     1809.23     1811.56     44.49 o 
   4  -1   2      400.44      401.09     12.31 o 
   5  -1   2      325.18      317.91     13.33 o 
   6  -1   2      263.10      278.58     11.64 o 
  -5   0   2       12.61       12.55      3.79 o 
  -4   0   2      113.94      128.77      7.95 o 
  -3   0   2        7.12        4.37      4.16 o 
  -2   0   2       10.03        7.20      1.19 o 
  -1   0   2      263.85      270.95      9.67 o 
   0   0   2        1.17        2.46      0.87 o 
   1   0   2     1669.04     1825.20     45.65 o 
   2   0   2        9.80       10.50      1.31 o 
   4   0   2      469.94      476.50     13.66 o 
   5   0   2       54.23       51.52      4.56 o 
   6   0   2        3.86        1.66      3.47 o 
  -6   1   2      148.91      167.53     12.21 o 
  -5   1   2      816.19      827.06     29.32 o 
  -4   1   2      851.00      836.60     30.13 o 
  -3   1   2     1572.85     1560.80     74.70 o 
  -2   1   2     2261.89     2257.40     55.61 o 
  -1   1   2     2318.58     2395.02     53.32 o 
   0   1   2     3691.75     3822.70     94.90 o 
   1   1   2     5212.01     5280.94    124.61 o 
   2   1   2     1782.91     1731.94     39.89 o 
   4   1   2      457.81      444.68     12.41 o 
   5   1   2      426.33      422.21     11.64 o 
   6   1   2      295.26      293.09     11.84 o 
  -6   2   2       36.21       36.96     10.06 o 
  -5   2   2      137.83      129.56      8.89 o 
  -4   2   2       58.65       68.04      8.49 o 
  -3   2   2       28.59       24.20      2.80 o 
  -2   2   2      210.70      237.68      6.05 o 
  -1   2   2       64.08       78.88      5.30 o 
   0   2   2      521.37      538.59     16.31 o 
   1   2   2      504.23      560.27     16.42 o 
   2   2   2      175.64      186.00      5.41 o 
   3   2   2      213.99      216.15      8.40 o 
   4   2   2      441.73      438.87     12.68 o 
   5   2   2       55.13       53.26      3.66 o 
   6   2   2        6.20        4.60      4.79 o 
  -6   3   2      280.53      292.63     23.14 o 
  -5   3   2      215.33      233.24     12.27 o 
  -4   3   2      963.47      983.57     48.78 o 
  -3   3   2     1304.78     1323.61     32.92 o 
  -2   3   2     2128.21     2238.89     69.69 o 
  -1   3   2     2287.98     2276.49     56.73 o 
   0   3   2     2833.37     2857.20     79.91 o 
   1   3   2     2534.09     2527.34     68.00 o 
   2   3   2     1726.66     1768.91     44.10 o 
   4   3   2     1358.06     1361.84     37.74 o 
   5   3   2      603.79      621.92     17.77 o 
   6   3   2      243.22      253.10     14.73 o 
  -6   4   2        2.09        4.04      8.08 o 
  -5   4   2       52.42       52.58      6.29 o 
  -4   4   2      162.45      154.91     12.61 o 
  -3   4   2       24.78       21.85      3.08 o 
  -2   4   2      176.76      104.94      7.23 o 
  -1   4   2      142.94      152.57      5.62 o 
   0   4   2      249.27      262.64      8.42 o 
   1   4   2       82.33       84.00      3.66 o 
   2   4   2       91.45      100.92      4.61 o 
   3   4   2      117.65      105.48      7.55 o 
   4   4   2       59.94       55.19      3.68 o 
   5   4   2      107.08      105.61      6.36 o 
   6   4   2       14.19       15.30      5.19 o 
  -5   5   2      291.92      309.65     14.76 o 
  -4   5   2      733.74      720.42     35.07 o 
  -3   5   2     1294.37     1289.54     37.09 o 
  -2   5   2     2210.31     2309.09     76.45 o 
  -1   5   2     4282.71     4339.81    153.49 o 
   0   5   2     2710.44     2756.12     83.09 o 
   1   5   2     1508.77     1647.32     60.98 o 
   2   5   2     3982.12     3958.22    207.76 o 
   3   5   2     1104.25     1120.21     34.34 o 
   4   5   2      809.79      823.10     22.21 o 
   5   5   2      355.87      348.05     13.74 o 
   6   5   2      139.98      134.93     10.20 o 
  -4   6   2      306.56      293.79     18.37 o 
  -3   6   2       86.72       84.90      3.43 o 
  -2   6   2      199.51      217.63      7.78 o 
  -1   6   2      940.59     1005.20     36.63 o 
   0   6   2       11.91       18.77      1.89 o 
   1   6   2      208.90      272.44     10.55 o 
   2   6   2       61.59       71.19      4.99 o 
   3   6   2      127.68      127.72      5.80 o 
   4   6   2       50.79       48.30      4.11 o 
   5   6   2      174.60      170.92      8.14 o 
   6   6   2       93.52       83.12      9.07 o 
  -4   7   2      675.23      675.65     25.98 o 
  -3   7   2      785.91      784.89     23.74 o 
  -2   7   2      625.13      619.82     19.16 o 
  -1   7   2     2046.32     2162.31     72.82 o 
   0   7   2     1741.88     1687.88     47.74 o 
   1   7   2     3642.02     3756.05    135.51 o 
   2   7   2      819.30      806.94     29.92 o 
   3   7   2     1267.21     1222.21     45.76 o 
   4   7   2      812.37      782.60     25.12 o 
   5   7   2      896.25      918.73     29.16 o 
   6   7   2      181.80      185.92     12.63 o 
  -4   8   2       43.91       42.08      3.96 o 
  -3   8   2      197.16      191.85      8.71 o 
  -2   8   2      203.70      217.39      7.64 o 
  -1   8   2       73.96       93.70      4.22 o 
   0   8   2      266.22      279.29     12.00 o 
   1   8   2      327.24      343.83     15.07 o 
   2   8   2       41.79       46.80      5.22 o 
   3   8   2       26.09       20.34      3.28 o 
   4   8   2       46.22       40.66      3.96 o 
   5   8   2        3.73        4.67      3.15 o 
   6   8   2       58.11       52.12      7.34 o 
  -5   9   2      332.89      353.11     20.26 o 
  -4   9   2      594.10      593.67     23.82 o 
  -2   9   2     1869.52     1785.02     49.55 o 
  -1   9   2     1350.28     1354.13     49.25 o 
   0   9   2     3586.58     3688.08    131.23 o 
   1   9   2     1529.28     1476.04     61.74 o 
   2   9   2     1402.48     1372.00     52.77 o 
   3   9   2      849.99      841.47     32.09 o 
   4   9   2      845.16      814.04     25.69 o 
   5   9   2      317.20      326.17     10.48 o 
  -5  10   2       59.57       56.68      7.56 o 
  -4  10   2       17.41       19.27      3.16 o 
  -3  10   2      428.93      422.91     28.92 o 
  -2  10   2      179.84      180.49     11.38 o 
  -1  10   2       16.56       17.37      2.28 o 
   0  10   2     1077.83     1181.62     44.68 o 
   1  10   2       45.98       46.37      3.91 o 
   2  10   2       24.44       24.78      3.48 o 
   3  10   2       84.20       84.84      6.69 o 
   4  10   2       18.12       16.22      3.81 o 
   5  10   2       54.23       51.54      5.02 o 
  -5  11   2      350.88      370.21     20.25 o 
  -4  11   2      273.98      279.89     12.41 o 
  -3  11   2     2067.25     1969.63    116.81 o 
  -2  11   2     1965.45     1879.61    101.92 o 
  -1  11   2     1468.86     1416.16     54.80 o 
   0  11   2     1725.94     1737.53     60.42 o 
   1  11   2     1055.58     1096.03     53.86 o 
   2  11   2     1024.64     1001.73     29.77 o 
   3  11   2     1322.80     1240.51     46.49 o 
   4  11   2      419.82      409.51     18.01 o 
   5  11   2      382.81      384.65     14.82 o 
  -5  12   2       26.65       27.48      4.07 o 
  -4  12   2       79.23       76.05      6.20 o 
  -3  12   2      367.96      365.52     15.00 o 
  -2  12   2       85.10       84.62      6.05 o 
  -1  12   2       26.41       29.95      3.73 o 
   0  12   2      566.23      618.37     19.55 o 
   1  12   2       29.39       32.77      3.23 o 
   2  12   2       12.44       12.11      2.16 o 
   3  12   2      180.66      163.34      9.55 o 
   4  12   2        8.72        7.21      3.72 o 
   5  12   2       31.15       33.82      4.67 o 
  -5  13   2      300.44      302.64     13.84 o 
  -4  13   2      424.87      417.02     17.90 o 
  -3  13   2      777.13      743.51     28.12 o 
  -2  13   2      527.24      515.18     23.59 o 
  -1  13   2     1173.57     1139.77     43.09 o 
   0  13   2     1169.75     1200.91     38.08 o 
   1  13   2     1500.81     1470.80     55.95 o 
   2  13   2     1074.57     1024.99     31.81 o 
   3  13   2      609.90      610.09     24.65 o 
   4  13   2      424.86      398.68     17.91 o 
   5  13   2      254.40      262.47     11.20 o 
  -5  14   2       29.33       28.14      4.70 o 
  -4  14   2      184.94      172.98      9.80 o 
  -3  14   2        8.42       10.25      3.43 o 
  -2  14   2       68.38       68.74      6.16 o 
  -1  14   2       29.73       36.37      4.67 o 
   0  14   2        9.73       10.41      3.01 o 
   1  14   2       12.47       16.69      2.72 o 
   2  14   2       55.87       51.59      4.43 o 
   3  14   2       40.14       41.10      6.16 o 
   4  14   2       43.82       41.45      5.61 o 
   5  14   2       49.99       51.81      5.54 o 
  -5  15   2       90.78       99.26      9.60 o 
  -4  15   2      885.95      813.75     33.13 o 
  -3  15   2      686.17      683.34     26.89 o 
  -2  15   2     1088.30     1041.27     40.31 o 
  -1  15   2     1379.35     1306.49     47.70 o 
   0  15   2      628.44      621.77     19.89 o 
   1  15   2     1016.39      998.50     31.64 o 
   2  15   2     1171.76     1079.46     34.11 o 
   3  15   2      496.73      495.07     22.62 o 
   4  15   2      352.57      353.61     17.02 o 
   5  15   2       68.92       64.72      7.79 o 
  -5  16   2       45.37       45.83      6.24 o 
  -4  16   2       77.54       71.77      8.04 o 
  -3  16   2       60.98       55.31      5.87 o 
  -2  16   2       30.48       31.81      4.64 o 
  -1  16   2      130.89      120.59      8.34 o 
   0  16   2       24.85       28.30      3.50 o 
   1  16   2       16.89       19.48      3.13 o 
   2  16   2      172.81      145.35      7.11 o 
   3  16   2       21.22       20.88      4.78 o 
   4  16   2       33.08       33.38      5.67 o 
  -4  17   2      274.53      286.16     13.86 o 
  -3  17   2      433.27      428.22     18.81 o 
  -2  17   2      554.28      538.71     23.22 o 
  -1  17   2      574.91      621.21     26.40 o 
   0  17   2     1238.36     1264.61     62.54 o 
   1  17   2      842.59      835.68     26.80 o 
   2  17   2      641.65      610.79     22.06 o 
   3  17   2      314.24      306.63     15.71 o 
   4  17   2      307.72      316.94     15.83 o 
  -4  18   2       19.23       17.03      5.18 o 
  -3  18   2       58.08       61.08      6.74 o 
  -2  18   2        4.79        5.07      3.89 o 
  -1  18   2       13.66       13.67      3.34 o 
   0  18   2       86.95       97.69     11.37 o 
   1  18   2        8.55        9.54      4.99 o 
   2  18   2        3.92        5.55      3.01 o 
   3  18   2      117.35      117.21      9.24 o 
   4  18   2       94.82      102.64      9.46 o 
  -4  19   2      195.02      208.19     12.66 o 
  -3  19   2      386.26      403.42     18.25 o 
  -2  19   2      499.32      518.08     26.00 o 
  -1  19   2      541.51      552.32     19.52 o 
   0  19   2      477.09      521.44     27.73 o 
   1  19   2      525.17      525.73     27.02 o 
   2  19   2      430.42      426.30     15.07 o 
   3  19   2      655.85      659.87     41.56 o 
   4  19   2      298.80      288.53     16.75 o 
  -4  20   2       20.77       25.13     11.79 o 
  -3  20   2       18.37       15.99      6.95 o 
  -2  20   2       35.68       33.28      5.87 o 
  -1  20   2       18.67       23.09      4.75 o 
   0  20   2       14.19       14.43      6.10 o 
   1  20   2       55.37       61.79      8.07 o 
   2  20   2       16.24       17.70      3.76 o 
   3  20   2       22.12       24.24      5.81 o 
   4  20   2      100.30      111.44     10.59 o 
  -3  21   2      190.95      190.31     12.25 o 
  -2  21   2      426.58      462.15     21.06 o 
  -1  21   2      463.07      493.97     20.34 o 
   0  21   2      547.53      583.02     35.07 o 
   1  21   2      798.54      793.83     42.79 o 
   2  21   2      416.27      440.98     30.45 o 
   3  21   2      448.40      456.51     20.57 o 
  -3  22   2        9.26       14.91      5.74 o 
  -2  22   2       45.99       53.18      7.34 o 
  -1  22   2       22.81       27.86      6.96 o 
   0  22   2       12.54       20.03      6.96 o 
   1  22   2       53.79       55.29      8.73 o 
   2  22   2       13.43       11.82      7.92 o 
   3  22   2       27.63       31.88      6.72 o 
  -2  23   2      190.96      193.55     13.10 o 
  -1  23   2      313.02      315.22     21.09 o 
   0  23   2      469.16      525.46     30.40 o 
   1  23   2      147.80      177.65     16.62 o 
  -2  24   2        5.34        4.21      8.14 o 
  -1  24   2       17.41       18.41      6.91 o 
   0  24   2        3.16        7.75      7.37 o 
   1  24   2       22.64       24.23      7.92 o 
  -1  25   2      509.60      539.63     21.19 o 
   0  25   2      334.58      353.11     23.96 o 
   1  25   2      353.94      409.29     25.93 o 
   0 -25   3      110.75      121.31     11.61 o 
  -1 -24   3      147.02      166.73      9.41 o 
   0 -24   3      106.51      111.50      8.58 o 
   1 -24   3      162.18      168.83     10.40 o 
  -2 -23   3      156.08      167.89      8.76 o 
  -1 -23   3      139.88      141.41      8.32 o 
   0 -23   3      320.96      325.48     15.00 o 
   1 -23   3      161.59      177.60     10.51 o 
   2 -23   3      176.79      194.23     11.92 o 
  -2 -22   3       75.68       81.36      5.88 o 
  -1 -22   3      272.83      301.27     12.20 o 
   0 -22   3      302.44      310.49     14.41 o 
   1 -22   3      103.26      106.92      8.27 o 
   2 -22   3       86.92       94.69      7.25 o 
  -3 -21   3      151.16      167.29      7.79 o 
  -2 -21   3      113.73      114.28      6.45 o 
  -1 -21   3      268.11      276.18     11.50 o 
   0 -21   3      212.73      224.66     11.37 o 
   1 -21   3      220.48      232.42     12.05 o 
   2 -21   3      275.12      279.93     11.48 o 
   3 -21   3      221.09      223.13     10.19 o 
  -3 -20   3      109.97      118.42      7.68 o 
  -2 -20   3      120.46      124.47      6.27 o 
  -1 -20   3      224.06      229.79      8.34 o 
   0 -20   3      384.37      382.27     13.82 o 
   1 -20   3       56.15       58.44      4.25 o 
   2 -20   3      163.14      172.24     13.54 o 
   3 -20   3       60.09       60.70      5.62 o 
  -3 -19   3      154.46      151.74     10.47 o 
  -2 -19   3      397.28      383.36     11.06 o 
  -1 -19   3      238.35      239.29      8.67 o 
   0 -19   3      429.04      412.84     14.37 o 
   1 -19   3      420.26      425.68     12.35 o 
   2 -19   3      296.36      295.58     12.34 o 
   3 -19   3       36.11       39.83      4.86 o 
  -4 -18   3      160.75      167.57      8.83 o 
  -3 -18   3      231.83      227.47      8.87 o 
  -2 -18   3      460.27      489.85     12.87 o 
  -1 -18   3      341.37      326.91     10.37 o 
   0 -18   3      181.22      185.20      8.50 o 
   1 -18   3      590.15      583.42     16.13 o 
   2 -18   3       92.05       86.09      6.75 o 
   3 -18   3      424.64      416.58     14.75 o 
   4 -18   3       22.64       18.86      4.45 o 
  -4 -17   3      136.18      141.60      7.66 o 
  -3 -17   3      219.80      219.15      8.51 o 
  -2 -17   3      173.61      169.68      6.19 o 
  -1 -17   3      395.43      391.05     11.92 o 
   0 -17   3      333.28      321.79     11.84 o 
   1 -17   3      468.09      483.16     13.47 o 
   2 -17   3      228.22      220.33      9.20 o 
   3 -17   3      518.70      513.91     17.13 o 
   4 -17   3      208.85      213.65     12.09 o 
  -4 -16   3      303.68      303.16     12.11 o 
  -3 -16   3      245.20      244.64      8.94 o 
  -2 -16   3      476.24      483.32     12.46 o 
  -1 -16   3       90.38       93.09      4.80 o 
   0 -16   3      249.61      262.55      9.86 o 
   1 -16   3      228.54      240.35      7.92 o 
   2 -16   3      611.10      593.89     28.67 o 
   3 -16   3      280.48      277.77     11.02 o 
   4 -16   3      335.15      349.90     22.37 o 
  -4 -15   3       53.25       52.32      4.93 o 
  -3 -15   3      356.52      345.54     11.02 o 
  -2 -15   3      402.98      396.99     10.43 o 
  -1 -15   3      767.05      762.92     19.33 o 
   0 -15   3      280.40      298.22      9.31 o 
   1 -15   3      384.37      384.68     11.23 o 
   2 -15   3      328.65      329.99     12.87 o 
   3 -15   3      758.23      744.31     23.62 o 
   4 -15   3      303.61      312.85     17.60 o 
  -5 -14   3       62.38       67.79     10.45 o 
  -4 -14   3      100.06      105.62      6.20 o 
  -3 -14   3      373.09      368.32     11.18 o 
  -2 -14   3      376.52      378.26      9.98 o 
  -1 -14   3     1229.61     1208.50     27.84 o 
   0 -14   3      566.76      552.24     13.70 o 
   1 -14   3      601.90      593.41     14.94 o 
   2 -14   3      798.16      762.81     21.90 o 
   3 -14   3      108.03      108.18      6.30 o 
   4 -14   3       81.16       87.87      7.60 o 
   5 -14   3       80.08       82.23     10.52 o 
  -5 -13   3       61.55       57.49      7.16 o 
  -4 -13   3      302.70      306.26      9.95 o 
  -3 -13   3      273.35      263.03      9.01 o 
  -2 -13   3      463.30      440.09     12.61 o 
  -1 -13   3      325.26      319.86      8.94 o 
   0 -13   3      826.04      850.70     19.55 o 
   1 -13   3      420.98      432.63     11.53 o 
   2 -13   3      773.37      772.98     22.23 o 
   3 -13   3      287.26      271.52     10.54 o 
   4 -13   3      377.48      369.41     21.86 o 
   5 -13   3      233.59      256.75     18.23 o 
  -5 -12   3       94.63      102.33      8.81 o 
  -4 -12   3      355.79      344.15     12.88 o 
  -3 -12   3      507.76      503.63     14.13 o 
  -2 -12   3      317.86      320.00      9.96 o 
  -1 -12   3      411.45      411.79     10.19 o 
   0 -12   3      575.17      586.54     14.23 o 
   1 -12   3      812.29      832.74     19.49 o 
   2 -12   3      529.84      520.32     16.83 o 
   3 -12   3      506.06      487.67     15.40 o 
   4 -12   3      198.60      178.71     11.92 o 
   5 -12   3      124.95      136.97      8.78 o 
  -5 -11   3       81.14       84.25      8.04 o 
  -4 -11   3      252.28      246.25     10.25 o 
  -3 -11   3      189.26      185.06      6.91 o 
  -2 -11   3      350.93      366.48     11.20 o 
  -1 -11   3      644.17      617.59     16.96 o 
   0 -11   3      614.09      615.93     16.38 o 
   1 -11   3      800.88      816.62     19.11 o 
   2 -11   3      942.19      932.27     26.96 o 
   3 -11   3      453.66      445.67     17.34 o 
   4 -11   3      451.88      464.63     18.66 o 
   5 -11   3      150.57      162.81     13.87 o 
  -5 -10   3      160.04      165.96     10.25 o 
  -4 -10   3      256.48      243.39      9.80 o 
  -3 -10   3      173.43      174.44      6.36 o 
  -2 -10   3      690.31      647.12     17.55 o 
  -1 -10   3      852.30      854.97     22.32 o 
   0 -10   3     1015.82     1016.64     26.09 o 
   1 -10   3      374.14      360.76      9.05 o 
   2 -10   3      313.91      287.36      9.47 o 
   3 -10   3      286.09      280.13     12.56 o 
   4 -10   3      142.23      139.60      8.42 o 
   5 -10   3      221.42      252.07     17.87 o 
  -5  -9   3      119.19      115.15      8.56 o 
  -4  -9   3      316.20      302.62     11.39 o 
  -3  -9   3      210.61      211.84      6.93 o 
  -2  -9   3      889.96      867.21     22.66 o 
  -1  -9   3      535.74      528.72     13.08 o 
   0  -9   3     1011.98     1031.76     27.29 o 
   1  -9   3      926.39      940.96     19.14 o 
   2  -9   3     1136.78     1121.60     33.70 o 
   3  -9   3      313.20      311.51     13.30 o 
   4  -9   3      377.22      370.47     15.95 o 
   5  -9   3      210.51      204.46      9.47 o 
  -5  -8   3      231.28      225.68      9.87 o 
  -4  -8   3      313.46      316.26     12.05 o 
  -3  -8   3      828.83      807.20     21.38 o 
  -2  -8   3      618.22      614.64     18.45 o 
  -1  -8   3      501.56      494.92     12.63 o 
   0  -8   3      531.52      537.74     12.70 o 
   1  -8   3      759.46      780.71     15.98 o 
   2  -8   3      976.58      977.00     28.55 o 
   3  -8   3      433.41      410.82     17.21 o 
   4  -8   3      283.24      284.94     10.96 o 
   5  -8   3       70.48       67.08      5.85 o 
  -5  -7   3      137.99      137.45      7.53 o 
  -4  -7   3      421.30      416.39     14.99 o 
  -3  -7   3      749.59      754.33     17.92 o 
  -2  -7   3      413.54      389.60     12.26 o 
  -1  -7   3     2081.46     2201.52     53.23 o 
   0  -7   3      822.13      807.35     18.60 o 
   1  -7   3     1459.15     1451.61     29.32 o 
   2  -7   3      167.20      177.54     14.53 o 
   3  -7   3      682.95      657.04     19.62 o 
   4  -7   3      332.28      335.46     11.91 o 
   5  -7   3      172.45      178.96      8.71 o 
  -5  -6   3      256.74      256.33     10.45 o 
  -4  -6   3      187.17      189.51      7.73 o 
  -3  -6   3      176.14      167.76      5.25 o 
  -2  -6   3      815.64      804.60     20.01 o 
  -1  -6   3     2139.30     2208.70     50.44 o 
   0  -6   3     1249.57     1287.23     29.51 o 
   1  -6   3      958.53      966.39     22.18 o 
   2  -6   3       97.10       74.85      8.18 o 
   3  -6   3      103.01      103.28      9.52 o 
   4  -6   3      251.80      253.50      8.19 o 
   5  -6   3      265.02      266.53     11.09 o 
  -6  -5   3       99.94      109.43      8.51 o 
  -5  -5   3      193.46      195.10     10.15 o 
  -4  -5   3      154.70      162.07      7.23 o 
  -3  -5   3      485.30      496.59     12.12 o 
  -2  -5   3      882.13      887.96     23.02 o 
  -1  -5   3      521.51      523.49     17.40 o 
   0  -5   3     1345.43     1437.50     36.31 o 
   1  -5   3     1355.47     1413.90     35.12 o 
   2  -5   3     1366.47     1304.76     37.99 o 
   3  -5   3      889.05      888.46     21.13 o 
   4  -5   3      206.74      198.62      6.61 o 
   5  -5   3      349.42      340.35     13.53 o 
   6  -5   3      131.93      131.34     17.07 o 
  -6  -4   3      148.07      155.30      9.56 o 
  -5  -4   3      429.55      423.21     14.64 o 
  -4  -4   3      774.06      752.73     22.91 o 
  -3  -4   3      532.89      534.09     12.91 o 
  -2  -4   3      439.76      438.02     13.63 o 
  -1  -4   3      731.50      745.72     22.49 o 
   0  -4   3      216.04      203.32      6.75 o 
   1  -4   3      961.76      961.10     24.57 o 
   2  -4   3      724.43      742.18     18.20 o 
   3  -4   3      874.22      883.84     20.20 o 
   4  -4   3      587.30      577.44     17.73 o 
   5  -4   3      219.30      214.04      8.01 o 
   6  -4   3       33.55       27.69      9.60 o 
  -6  -3   3       23.15       21.61      4.53 o 
  -5  -3   3      518.92      527.58     17.25 o 
  -4  -3   3      328.25      323.64     11.06 o 
  -3  -3   3      948.60      978.09     24.69 o 
  -2  -3   3      425.33      416.97     12.30 o 
  -1  -3   3      617.37      597.63     16.46 o 
   0  -3   3     2400.95     2588.17     63.50 o 
   1  -3   3     1165.04     1198.87     30.94 o 
   2  -3   3      776.37      738.36     15.62 o 
   3  -3   3     1065.03     1076.08     27.19 o 
   4  -3   3      121.08      123.05      5.99 o 
   5  -3   3      435.71      438.95     13.59 o 
   6  -3   3      121.90      122.04     10.21 o 
  -6  -2   3      212.11      197.71     16.64 o 
  -5  -2   3       39.39       43.12      6.29 o 
  -4  -2   3      238.67      241.69      9.34 o 
  -3  -2   3      814.88      817.39     30.10 o 
  -2  -2   3     1828.35     1947.22     51.54 o 
  -1  -2   3     1313.38     1373.17     34.71 o 
   0  -2   3     3503.54     3779.79     92.64 o 
   1  -2   3     1270.37     1419.90     45.56 o 
   2  -2   3     1347.18     1372.85     28.32 o 
   3  -2   3      527.35      531.68     15.08 o 
   4  -2   3      408.55      398.92     11.33 o 
   5  -2   3       71.00       67.66     10.38 o 
   6  -2   3      112.97      124.36     10.39 o 
  -6  -1   3      198.63      203.15     12.79 o 
  -5  -1   3       30.05       30.30      7.71 o 
  -4  -1   3      393.31      418.90     17.84 o 
  -3  -1   3      238.60      238.70      9.56 o 
  -2  -1   3     1384.50     1467.10     34.48 o 
  -1  -1   3     1409.94     1475.50     36.95 o 
   0  -1   3      490.33      475.03     15.29 o 
   1  -1   3      743.29      685.07     20.97 o 
   2  -1   3     1332.38     1426.37     31.96 o 
   3  -1   3      864.13      847.40     19.23 o 
   4  -1   3     1422.96     1386.23     36.91 o 
   5  -1   3      209.70      222.38      8.35 o 
   6  -1   3      226.44      223.83     13.75 o 
  -6   0   3       90.36       93.51      9.35 o 
  -5   0   3      388.31      390.40     17.33 o 
  -4   0   3      365.90      360.35     15.78 o 
  -3   0   3      778.52      802.02     18.69 o 
  -2   0   3      360.54      353.53      9.93 o 
  -1   0   3      814.40      837.17     21.82 o 
   0   0   3      204.41      182.63      5.78 o 
   1   0   3     1068.13     1106.84     28.37 o 
   2   0   3      765.91      781.52     18.42 o 
   3   0   3     1778.22     1829.37     41.57 o 
   4   0   3       84.98       77.56      4.71 o 
   5   0   3      242.90      235.14      8.68 o 
   6   0   3       14.87       11.30      5.55 o 
  -6   1   3      224.49      217.48     12.72 o 
  -5   1   3       25.00       24.48      7.78 o 
  -4   1   3      417.39      446.28     25.89 o 
  -3   1   3      199.10      198.35      7.40 o 
  -2   1   3     1516.90     1568.53     39.14 o 
  -1   1   3     1366.83     1414.41     36.66 o 
   0   1   3      530.63      514.92     12.24 o 
   1   1   3      736.12      707.01     16.50 o 
   2   1   3     1257.61     1365.19     29.06 o 
   3   1   3      754.43      760.12     22.04 o 
   4   1   3     1391.99     1388.42     36.94 o 
   5   1   3      217.87      221.26      8.35 o 
   6   1   3      245.91      247.00     14.15 o 
  -6   2   3      137.42      141.44     16.07 o 
  -5   2   3       20.00       23.11      5.75 o 
  -4   2   3      286.46      292.32     18.46 o 
  -3   2   3      807.86      821.00     19.15 o 
  -2   2   3     2026.06     2163.11     51.90 o 
  -1   2   3     1217.61     1304.03     33.60 o 
   0   2   3     3339.71     3560.10    103.65 o 
   1   2   3     1527.21     1696.39     36.50 o 
   2   2   3     1302.94     1320.34     26.00 o 
   3   2   3      727.55      691.75     25.25 o 
   4   2   3      319.72      310.89     10.93 o 
   5   2   3       42.47       45.81      3.95 o 
   6   2   3      103.70      106.87     10.49 o 
  -6   3   3       14.97       18.83      9.18 o 
  -5   3   3      525.45      529.05     22.00 o 
  -4   3   3      251.24      253.95     19.37 o 
  -3   3   3      922.22      950.44     24.87 o 
  -2   3   3      325.53      315.96      8.56 o 
  -1   3   3      638.66      652.08     19.23 o 
   0   3   3     2249.28     2387.25     70.40 o 
   1   3   3     1202.68     1226.73     31.14 o 
   2   3   3      725.87      688.53     14.25 o 
   3   3   3     1330.23     1299.32     31.43 o 
   4   3   3      185.75      179.55      8.98 o 
   5   3   3      438.66      437.07     13.58 o 
   6   3   3       83.20       82.68      9.27 o 
  -6   4   3      147.28      166.49     16.78 o 
  -5   4   3      443.17      426.27     18.72 o 
  -4   4   3      748.19      718.29     39.64 o 
  -3   4   3      532.48      546.32     14.62 o 
  -2   4   3      417.93      422.28     11.90 o 
  -1   4   3      620.52      641.19     24.89 o 
   0   4   3      269.03      253.94      8.06 o 
   1   4   3      926.45      890.88     27.08 o 
   2   4   3      788.89      788.03     20.73 o 
   3   4   3      808.24      809.32     20.63 o 
   4   4   3      684.69      666.63     17.95 o 
   5   4   3      180.02      174.42      8.94 o 
   6   4   3       37.29       37.60      4.45 o 
  -5   5   3      166.48      171.59     11.04 o 
  -3   5   3      497.16      509.08     15.93 o 
  -2   5   3      947.67      919.09     26.95 o 
  -1   5   3      581.74      622.03     22.14 o 
   0   5   3     1306.56     1371.56     40.60 o 
   1   5   3     1260.58     1292.89     39.18 o 
   2   5   3     1303.18     1272.84     39.00 o 
   3   5   3      891.02      889.20     27.93 o 
   4   5   3      236.65      226.70      9.29 o 
   5   5   3      414.27      397.47     14.15 o 
   6   5   3      154.60      164.15      8.57 o 
  -5   6   3      240.01      234.55     18.68 o 
  -4   6   3      154.28      158.35      7.21 o 
  -3   6   3      194.48      189.19      7.02 o 
  -2   6   3      754.44      721.94     23.05 o 
  -1   6   3     2353.47     2410.21     66.52 o 
   0   6   3     1285.01     1341.68     38.49 o 
   1   6   3      997.29     1040.73     29.42 o 
   2   6   3      157.56      170.74     15.72 o 
   3   6   3       69.62       67.00      5.18 o 
   4   6   3      203.24      202.21      8.19 o 
   5   6   3      268.17      260.92     11.26 o 
  -5   7   3      136.39      145.32      8.48 o 
  -4   7   3      490.42      486.75     14.92 o 
  -3   7   3      765.92      765.09     23.17 o 
  -2   7   3      364.03      362.77     12.48 o 
  -1   7   3     2009.62     2118.14     54.38 o 
   0   7   3      818.48      797.31     24.36 o 
   1   7   3     1489.53     1482.23     42.76 o 
   2   7   3      258.87      264.66      9.52 o 
   3   7   3      583.63      582.49     20.18 o 
   4   7   3      323.69      325.60     10.83 o 
   5   7   3      149.72      160.97      8.86 o 
  -5   8   3      223.52      239.70     15.18 o 
  -4   8   3      365.59      350.22     11.75 o 
  -3   8   3      859.46      815.05     28.24 o 
  -2   8   3      590.68      589.15     18.87 o 
  -1   8   3      393.23      402.02     14.46 o 
   0   8   3      505.54      532.20     16.87 o 
   1   8   3      711.28      728.87     29.97 o 
   2   8   3      970.92      974.68     25.51 o 
   3   8   3      455.41      445.95     15.16 o 
   4   8   3      294.07      294.40     11.66 o 
   5   8   3       97.99       94.90      8.38 o 
  -5   9   3      114.38      106.27      9.56 o 
  -4   9   3      310.39      305.27     11.03 o 
  -3   9   3      166.34      171.60      7.72 o 
  -2   9   3      908.47      880.94     26.59 o 
  -1   9   3      562.98      547.52     17.03 o 
   0   9   3     1102.07     1126.85     32.03 o 
   1   9   3      841.02      890.90     35.88 o 
   2   9   3     1196.40     1189.76     30.18 o 
   3   9   3      296.72      296.75     11.47 o 
   4   9   3      379.81      382.84     14.20 o 
   5   9   3      178.47      177.83      9.55 o 
  -5  10   3      168.73      166.64     12.50 o 
  -4  10   3      246.38      230.07     10.91 o 
  -3  10   3      159.32      159.30      7.23 o 
  -2  10   3      721.12      664.82     20.60 o 
  -1  10   3      903.82      867.75     26.10 o 
   0  10   3      997.08      998.36     30.40 o 
   1  10   3      292.70      330.08     18.50 o 
   2  10   3      250.03      243.29      8.26 o 
   3  10   3      280.23      271.22     10.89 o 
   4  10   3      123.51      125.71      7.59 o 
   5  10   3      232.68      248.47      9.65 o 
  -5  11   3      106.61      110.12      6.63 o 
  -4  11   3      277.57      269.53     12.02 o 
  -3  11   3      222.71      210.65      9.97 o 
  -2  11   3      402.12      420.30     14.88 o 
  -1  11   3      631.73      594.35     24.24 o 
   0  11   3      595.88      584.26     19.00 o 
   1  11   3      855.75      821.58     45.21 o 
   2  11   3      904.05      882.08     23.96 o 
   3  11   3      398.25      385.23     14.53 o 
   4  11   3      414.59      429.48     16.15 o 
   5  11   3      142.46      141.06      7.31 o 
  -5  12   3      113.60      122.89      7.55 o 
  -4  12   3      361.39      344.84     21.31 o 
  -3  12   3      487.25      467.00     20.27 o 
  -2  12   3      346.84      341.27     14.68 o 
  -1  12   3      345.16      356.52     16.75 o 
   0  12   3      610.28      589.71     18.77 o 
   1  12   3      835.20      826.76     25.77 o 
   2  12   3      546.61      545.28     17.45 o 
   3  12   3      479.40      445.62     16.39 o 
   4  12   3      207.97      196.79      9.51 o 
   5  12   3      102.49      111.10      8.26 o 
  -5  13   3       62.44       62.72      9.96 o 
  -4  13   3      305.43      299.50     14.04 o 
  -3  13   3      303.07      293.24     13.22 o 
  -2  13   3      417.81      417.16     18.47 o 
  -1  13   3      401.09      382.63     15.49 o 
   0  13   3      801.80      800.48     25.77 o 
   1  13   3      499.77      502.37     15.60 o 
   2  13   3      663.52      665.78     22.68 o 
   3  13   3      302.16      291.28     11.53 o 
   4  13   3      356.66      338.91     13.84 o 
   5  13   3      209.82      220.63     11.37 o 
  -5  14   3       75.15       71.00      7.04 o 
  -3  14   3      337.51      322.71     15.76 o 
  -2  14   3      357.18      345.84     16.24 o 
  -1  14   3     1312.26     1245.56     46.67 o 
   0  14   3      573.65      554.12     18.12 o 
   1  14   3      636.44      638.72     21.22 o 
   2  14   3      667.35      636.69     22.20 o 
   3  14   3       99.11      108.42      8.99 o 
   4  14   3       94.90       97.73      7.25 o 
   5  14   3      116.60      118.61      8.54 o 
  -4  15   3       51.20       44.88      6.22 o 
  -3  15   3      336.63      338.18     15.88 o 
  -2  15   3      384.12      359.14     17.05 o 
  -1  15   3      639.91      647.58     29.01 o 
   0  15   3      318.50      320.66     11.69 o 
   1  15   3      382.99      388.01     13.83 o 
   2  15   3      428.97      418.80     13.61 o 
   3  15   3      809.71      781.90     31.48 o 
   4  15   3      277.90      260.72     14.75 o 
  -4  16   3      340.87      333.42     15.47 o 
  -3  16   3      265.98      265.34     13.17 o 
  -2  16   3      457.03      462.20     20.62 o 
  -1  16   3       58.98       68.52      7.29 o 
   0  16   3      222.09      219.56     16.48 o 
   1  16   3      220.80      216.22     15.95 o 
   2  16   3      730.91      702.11     21.36 o 
   3  16   3      305.80      305.18     15.36 o 
   4  16   3      340.29      334.00     14.02 o 
  -4  17   3      114.98      114.98      9.19 o 
  -3  17   3      237.95      237.26     12.54 o 
  -2  17   3      156.33      157.77     10.30 o 
  -1  17   3      427.66      423.83     18.49 o 
   0  17   3      344.92      344.98     20.70 o 
   1  17   3      435.89      415.28     25.72 o 
   2  17   3      203.43      202.91      9.46 o 
   3  17   3      508.86      489.80     22.80 o 
   4  17   3      202.76      204.46     10.67 o 
  -4  18   3      142.88      136.71     10.34 o 
  -3  18   3      264.01      256.67     13.22 o 
  -2  18   3      492.90      471.90     21.44 o 
  -1  18   3      337.41      325.45     18.44 o 
   0  18   3      220.13      229.05     15.99 o 
   1  18   3      603.01      570.36     31.68 o 
   2  18   3      114.07      119.95      7.28 o 
   3  18   3      404.22      395.78     19.67 o 
   4  18   3       18.01       22.99      4.91 o 
  -3  19   3      103.42      105.66     12.77 o 
  -2  19   3      434.79      417.98     18.82 o 
  -1  19   3      276.32      268.21     13.94 o 
   0  19   3      371.91      383.54     23.97 o 
   1  19   3      363.13      356.80     23.90 o 
   2  19   3      316.58      313.57     14.67 o 
   3  19   3       64.98       73.73      8.13 o 
  -3  20   3       96.29      101.15      9.63 o 
  -2  20   3       82.46       88.72      9.16 o 
  -1  20   3      215.15      223.95     10.20 o 
   0  20   3      346.83      369.10     23.65 o 
   1  20   3       48.69       60.47      8.48 o 
   2  20   3      164.60      167.95     13.56 o 
  -3  21   3      151.15      163.95     12.05 o 
  -2  21   3      131.56      142.59     10.69 o 
  -1  21   3      268.74      283.95     11.70 o 
   0  21   3      208.10      214.68     17.54 o 
   1  21   3      244.87      268.09     18.63 o 
   2  21   3      270.34      266.78     18.41 o 
   3  21   3      186.00      192.26     13.62 o 
  -2  22   3      104.25      102.09      9.76 o 
  -1  22   3      272.45      291.50     14.48 o 
   0  22   3      331.07      344.24     22.19 o 
   1  22   3      104.90      132.18     14.60 o 
  -2  23   3      131.23      140.07     11.77 o 
  -1  23   3      115.74      134.72     16.71 o 
   0  23   3      356.10      356.32     23.40 o 
   1  23   3      173.25      172.58     16.12 o 
  -1  24   3      128.95      158.02     18.16 o 
   0  24   3       68.98       76.13     10.65 o 
   1  24   3      161.04      167.76     16.25 o 
   0  25   3      106.42      114.45     14.89 o 
  -1 -23   4       20.55       27.08      4.99 o 
   0 -23   4        1.87        0.71      4.35 o 
  -2 -22   4      102.10       98.36      7.74 o 
  -1 -22   4      308.19      329.62     13.41 o 
   0 -22   4      328.44      331.42     15.12 o 
   1 -22   4      403.08      400.91     26.25 o 
   2 -22   4      259.77      286.75     15.40 o 
  -2 -21   4       26.11       31.46      5.05 o 
  -1 -21   4       20.97       25.53      4.65 o 
   0 -21   4       11.94       11.12      4.57 o 
   1 -21   4        4.73        6.27      6.88 o 
   2 -21   4       25.18       28.44      4.89 o 
  -3 -20   4      217.15      242.77     11.17 o 
  -2 -20   4      409.81      440.11     13.65 o 
  -1 -20   4      404.64      409.54     15.16 o 
   0 -20   4      371.18      397.58     16.87 o 
   1 -20   4      583.79      585.65     22.84 o 
   2 -20   4      323.67      338.78     13.29 o 
   3 -20   4      355.25      378.56     32.86 o 
  -3 -19   4       14.10       15.65      4.03 o 
  -2 -19   4        7.81        8.39      3.39 o 
  -1 -19   4        6.63        6.42      3.61 o 
   0 -19   4       10.53       12.10      3.60 o 
   1 -19   4        7.59        7.34      3.62 o 
   2 -19   4        1.33        1.83      3.79 o 
   3 -19   4        8.17        7.16      4.34 o 
  -3 -18   4      167.28      172.77      7.97 o 
  -2 -18   4      448.23      452.90     12.32 o 
  -1 -18   4      455.30      470.03     16.54 o 
   0 -18   4      466.95      468.02     16.24 o 
   1 -18   4      527.46      524.63     20.18 o 
   2 -18   4      637.06      649.68     20.95 o 
   3 -18   4      296.66      303.59     12.42 o 
  -4 -17   4       18.33       25.01      5.31 o 
  -3 -17   4       46.64       54.24      4.80 o 
  -2 -17   4      109.56      110.57      5.30 o 
  -1 -17   4        3.99        4.02      2.72 o 
   0 -17   4       61.36       53.74      4.76 o 
   1 -17   4       10.29        8.17      3.40 o 
   2 -17   4       78.80       77.89      6.20 o 
   3 -17   4       15.47       13.41      4.15 o 
   4 -17   4       16.86       18.92      4.65 o 
  -4 -16   4      397.26      425.77     15.06 o 
  -3 -16   4      270.45      268.21      9.50 o 
  -2 -16   4      418.16      421.27     11.59 o 
  -1 -16   4      722.01      710.37     19.25 o 
   0 -16   4     1133.93     1105.00     33.03 o 
   1 -16   4      462.20      459.20     13.45 o 
   2 -16   4      450.52      437.89     14.84 o 
   3 -16   4      193.57      188.72      9.25 o 
   4 -16   4      287.10      291.56     11.77 o 
  -4 -15   4       10.90       13.33      3.56 o 
  -3 -15   4        6.24        5.01      3.05 o 
  -2 -15   4       12.23       12.42      2.59 o 
  -1 -15   4       57.73       54.34      3.59 o 
   0 -15   4       19.29       21.47      3.46 o 
   1 -15   4       20.00       21.58      2.79 o 
   2 -15   4       83.57       87.45      6.07 o 
   3 -15   4       15.70       14.81      3.85 o 
   4 -15   4       50.59       54.37      5.37 o 
  -4 -14   4      167.35      167.22      7.49 o 
  -3 -14   4      730.30      725.66     20.27 o 
  -2 -14   4      628.21      614.88     15.36 o 
  -1 -14   4      663.21      673.21     16.66 o 
   0 -14   4      497.97      488.67     17.34 o 
   1 -14   4      646.11      646.22     17.46 o 
   2 -14   4      720.94      724.29     23.31 o 
   3 -14   4      637.23      635.29     19.56 o 
   4 -14   4      329.80      356.71     16.82 o 
  -4 -13   4       27.01       28.95      3.59 o 
  -3 -13   4       19.93       19.09      3.27 o 
  -2 -13   4       67.34       63.38      4.54 o 
  -1 -13   4       66.39       62.00      3.76 o 
   0 -13   4      103.43       97.10      5.62 o 
   1 -13   4      288.96      286.91      8.87 o 
   2 -13   4       28.49       26.40      3.59 o 
   3 -13   4       27.90       25.47      3.84 o 
   4 -13   4       38.68       44.71      6.39 o 
  -5 -12   4      169.93      156.67     14.64 o 
  -4 -12   4      300.93      302.90     10.11 o 
  -3 -12   4      500.24      479.10     13.99 o 
  -2 -12   4      934.81      871.04     22.91 o 
  -1 -12   4      744.59      739.69     16.85 o 
   0 -12   4     1017.98     1012.97     25.57 o 
   1 -12   4      408.17      402.57     10.54 o 
   2 -12   4      874.57      857.55     28.31 o 
   3 -12   4      733.24      729.51     22.95 o 
   4 -12   4      520.92      533.81     22.81 o 
   5 -12   4      198.34      213.04     17.82 o 
  -5 -11   4       14.95       12.34      7.03 o 
  -4 -11   4       23.65       19.57      4.33 o 
  -3 -11   4       39.15       35.99      3.59 o 
  -2 -11   4      306.43      283.77      9.13 o 
  -1 -11   4       74.52       65.58      4.18 o 
   0 -11   4       92.40       92.82      4.06 o 
   1 -11   4      539.86      537.51     18.07 o 
   2 -11   4      164.68      157.19      8.72 o 
   3 -11   4       19.17       21.56      3.56 o 
   4 -11   4       30.89       28.22      4.45 o 
   5 -11   4      111.16      112.56      9.83 o 
  -5 -10   4      331.14      308.60     12.77 o 
  -4 -10   4      317.80      305.11     12.20 o 
  -3 -10   4      520.09      505.96     14.55 o 
  -2 -10   4      873.76      877.12     22.71 o 
  -1 -10   4     1758.68     1717.12     38.82 o 
   0 -10   4      926.55      906.79     20.72 o 
   1 -10   4     2816.53     2827.88     65.40 o 
   2 -10   4      432.69      406.99     12.72 o 
   3 -10   4      554.91      551.64     18.12 o 
   4 -10   4      302.09      303.42     11.34 o 
   5 -10   4      287.38      314.93     16.10 o 
  -5  -9   4       33.68       34.54      5.17 o 
  -4  -9   4       10.00       14.01      3.98 o 
  -3  -9   4       82.05       77.89      4.52 o 
  -2  -9   4      259.82      261.93      8.59 o 
  -1  -9   4       50.78       44.53      3.95 o 
   0  -9   4      102.32       99.44      3.99 o 
   1  -9   4      482.97      479.50     12.13 o 
   2  -9   4       97.65       92.12      4.61 o 
   3  -9   4       93.89       88.80      4.85 o 
   4  -9   4       15.38       17.00      3.89 o 
   5  -9   4       35.82       31.74      5.88 o 
  -5  -8   4      189.27      192.79      9.70 o 
  -4  -8   4      499.18      482.19     16.75 o 
  -3  -8   4      656.05      650.68     17.35 o 
  -2  -8   4      631.36      636.60     17.65 o 
  -1  -8   4      957.44      947.49     21.83 o 
   0  -8   4     1076.98     1105.98     26.37 o 
   1  -8   4     1917.76     1936.53     43.82 o 
   2  -8   4     1332.67     1321.30     33.44 o 
   3  -8   4     1064.69     1043.17     27.40 o 
   4  -8   4      514.85      507.17     17.02 o 
   5  -8   4      230.07      241.53     13.13 o 
  -5  -7   4       35.73       38.30      5.11 o 
  -4  -7   4       15.20       17.25      3.71 o 
  -3  -7   4       35.60       32.88      3.11 o 
  -2  -7   4       49.28       49.55      3.59 o 
  -1  -7   4      147.80      161.67      6.86 o 
   0  -7   4      422.79      420.08     10.59 o 
   1  -7   4       96.08       97.10      4.07 o 
   2  -7   4      429.99      428.58     12.34 o 
   3  -7   4       18.29       18.02      2.68 o 
   4  -7   4      103.40      109.91      6.83 o 
   5  -7   4       20.53       20.72      4.32 o 
  -5  -6   4      195.54      205.95      9.69 o 
  -4  -6   4      824.62      797.97     23.35 o 
  -3  -6   4      767.55      779.76     21.69 o 
  -2  -6   4     1249.90     1219.96     31.61 o 
  -1  -6   4      903.78      888.85     33.93 o 
   0  -6   4     3486.98     3593.32     78.13 o 
   1  -6   4      814.15      831.63     19.37 o 
   2  -6   4     2577.66     2568.34     64.05 o 
   3  -6   4      435.33      458.33     16.21 o 
   4  -6   4      639.00      653.61     22.43 o 
   5  -6   4      204.90      215.05     10.65 o 
  -5  -5   4       11.64        9.52      3.95 o 
  -4  -5   4       24.44       19.92      3.62 o 
  -3  -5   4       78.22       81.45      4.39 o 
  -2  -5   4       34.58       38.17      3.44 o 
  -1  -5   4      263.09      281.68     12.52 o 
   0  -5   4       43.26       43.52      2.84 o 
   1  -5   4       41.06       32.96      3.57 o 
   2  -5   4      298.50      292.13      8.67 o 
   3  -5   4      139.24      136.12      5.23 o 
   4  -5   4       49.12       45.72      4.09 o 
   5  -5   4       63.06       66.82      5.93 o 
  -5  -4   4      230.13      228.83     10.03 o 
  -4  -4   4      308.00      300.51     11.68 o 
  -3  -4   4      825.63      825.28     21.61 o 
  -2  -4   4     1060.19     1084.96     32.82 o 
  -1  -4   4     1750.39     1782.10     52.61 o 
   0  -4   4     1468.73     1515.02     34.65 o 
   1  -4   4     1749.87     1767.62     44.74 o 
   2  -4   4     1305.67     1299.00     28.73 o 
   3  -4   4     1012.01     1011.70     23.84 o 
   4  -4   4      432.31      429.68     13.67 o 
   5  -4   4      459.60      466.60     14.89 o 
  -5  -3   4       39.44       38.92      4.69 o 
  -4  -3   4       18.46       19.79      3.63 o 
  -3  -3   4       79.90       84.66      4.90 o 
  -2  -3   4       51.07       51.95      4.55 o 
  -1  -3   4       44.92       44.40      3.67 o 
   0  -3   4       70.88       66.30      3.65 o 
   1  -3   4       15.44       18.84      2.33 o 
   2  -3   4      157.01      156.90      5.46 o 
   3  -3   4      130.18      128.96      4.86 o 
   4  -3   4       35.90       35.26      3.65 o 
   5  -3   4      122.79      120.80      6.55 o 
  -5  -2   4      227.22      228.06      9.61 o 
  -4  -2   4      537.23      550.42     18.17 o 
  -3  -2   4      747.92      760.97     22.62 o 
  -2  -2   4     1309.96     1314.11     68.36 o 
  -1  -2   4     1655.43     1716.14     49.61 o 
   0  -2   4     1260.97     1287.07     33.51 o 
   1  -2   4     1490.70     1528.06     38.22 o 
   2  -2   4      885.46      890.09     21.25 o 
   3  -2   4     1560.02     1530.03     39.14 o 
   4  -2   4      605.83      600.82     18.19 o 
   5  -2   4      312.58      331.37     11.51 o 
  -5  -1   4       43.55       44.08      4.75 o 
  -4  -1   4        5.30        5.50      3.01 o 
  -3  -1   4      171.24      172.39      7.08 o 
  -2  -1   4      108.54      115.57      9.10 o 
  -1  -1   4       21.43       19.52      2.55 o 
   0  -1   4       84.52       98.66      4.28 o 
   1  -1   4       20.52       17.11      2.13 o 
   2  -1   4      123.54      129.49      4.50 o 
   3  -1   4       19.57       18.93      2.71 o 
   4  -1   4        0.52        0.35      2.54 o 
   5  -1   4       86.21       84.27      5.73 o 
  -5   0   4      704.05      708.87     22.75 o 
  -4   0   4      518.23      531.54     21.41 o 
  -3   0   4     1170.32     1178.01     35.19 o 
  -2   0   4     1082.00     1055.41     38.23 o 
  -1   0   4     1582.88     1631.43     47.72 o 
   0   0   4     1243.11     1393.05     35.99 o 
   1   0   4     1762.52     1836.64     46.91 o 
   2   0   4      982.80     1025.97     24.00 o 
   3   0   4      493.84      475.60     14.20 o 
   4   0   4      878.02      856.25     24.03 o 
   5   0   4      470.38      447.53     14.29 o 
  -5   1   4       48.19       44.83      4.57 o 
  -4   1   4        4.02        0.23      3.24 o 
  -3   1   4      161.46      166.39      7.04 o 
  -2   1   4      107.70      106.41      6.68 o 
  -1   1   4       21.72       21.85      2.74 o 
   0   1   4       82.50       96.45      4.88 o 
   1   1   4       21.41       19.86      2.19 o 
   2   1   4      107.18      114.04      3.80 o 
   3   1   4       19.11       19.11      2.67 o 
   4   1   4        1.42        0.24      2.53 o 
   5   1   4      109.05      108.67      6.20 o 
  -5   2   4      174.35      177.43      8.75 o 
  -4   2   4      552.78      568.14     22.27 o 
  -3   2   4      676.15      692.72     22.40 o 
  -2   2   4     1350.35     1302.90     47.02 o 
  -1   2   4     1615.35     1653.80     48.86 o 
   0   2   4     1276.80     1286.73     33.16 o 
   1   2   4     1398.55     1430.89     33.86 o 
   2   2   4      910.42      908.77     19.07 o 
   3   2   4     1421.75     1407.85     39.05 o 
   4   2   4      655.20      645.61     18.36 o 
   5   2   4      324.83      329.29     11.57 o 
  -5   3   4       38.66       38.69      4.44 o 
  -4   3   4       16.45       15.59      3.81 o 
  -3   3   4       89.34       88.68      4.98 o 
  -2   3   4       47.76       51.02      4.45 o 
  -1   3   4       43.91       46.36      3.65 o 
   0   3   4       73.65       65.06      3.55 o 
   1   3   4       18.78       20.45      2.84 o 
   2   3   4      178.41      183.40      5.15 o 
   3   3   4      108.69      105.81      5.59 o 
   4   3   4       29.09       32.44      3.63 o 
   5   3   4      105.35       99.78      6.12 o 
  -5   4   4      231.79      234.70     10.03 o 
  -4   4   4      404.97      427.03     22.13 o 
  -3   4   4      819.68      805.53     25.11 o 
  -2   4   4     1093.93     1104.62     32.94 o 
  -1   4   4     1826.74     1812.94     52.32 o 
   0   4   4     1511.01     1515.05     44.29 o 
   1   4   4     1603.85     1670.90     49.67 o 
   2   4   4     1165.92     1196.20     29.06 o 
   3   4   4     1002.45      983.11     27.24 o 
   4   4   4      438.64      443.46     15.97 o 
   5   4   4      461.58      478.91     17.51 o 
  -5   5   4        8.61        5.41      3.93 o 
  -4   5   4       24.89       23.14      2.94 o 
  -3   5   4       78.22       80.42      5.01 o 
  -2   5   4       38.12       43.06      6.90 o 
  -1   5   4      266.52      276.42     11.26 o 
   0   5   4       41.08       41.72      2.82 o 
   1   5   4       41.61       43.21      6.91 o 
   2   5   4      272.84      272.87      8.76 o 
   3   5   4      129.76      125.92      6.11 o 
   4   5   4       56.59       49.09      4.80 o 
   5   5   4       70.82       77.60      6.40 o 
  -5   6   4      210.11      217.14     12.87 o 
  -4   6   4      682.66      682.14     22.99 o 
  -3   6   4      877.14      871.46     25.48 o 
  -2   6   4     1272.68     1275.32     37.38 o 
  -1   6   4      891.85      874.98     26.82 o 
   0   6   4     3311.31     3403.09     86.33 o 
   1   6   4      728.41      780.74     24.62 o 
   2   6   4     2652.15     2576.39     65.02 o 
   3   6   4      508.95      516.16     14.88 o 
   4   6   4      684.68      685.92     22.71 o 
   5   6   4      239.54      242.57     11.00 o 
  -5   7   4       34.24       37.66      5.31 o 
  -4   7   4       15.57       15.12      2.93 o 
  -3   7   4       40.68       34.68      3.56 o 
  -2   7   4       49.13       55.26      8.61 o 
  -1   7   4      148.51      164.07      7.04 o 
   0   7   4      436.99      422.52     11.92 o 
   1   7   4      106.57      109.71      5.10 o 
   2   7   4      437.84      432.93     12.50 o 
   3   7   4       25.38       21.55      3.46 o 
   4   7   4       91.23       95.39      5.97 o 
   5   7   4       13.74       11.14      4.12 o 
  -5   8   4      192.60      205.92     11.30 o 
  -4   8   4      514.17      502.04     16.57 o 
  -3   8   4      582.31      594.97     20.05 o 
  -2   8   4      658.53      673.11     20.86 o 
  -1   8   4      925.54      955.87     29.03 o 
   0   8   4     1224.73     1235.63     29.82 o 
   1   8   4     1918.04     1914.15     56.93 o 
   2   8   4     1295.84     1285.76     33.87 o 
   3   8   4     1078.74     1062.05     33.25 o 
   4   8   4      500.87      484.34     15.37 o 
   5   8   4      213.70      205.94     10.64 o 
  -5   9   4       38.13       41.16      5.64 o 
  -4   9   4       12.19       13.53      3.17 o 
  -3   9   4       70.00       68.18      5.16 o 
  -2   9   4      267.06      265.85     10.06 o 
  -1   9   4       53.31       61.43     10.27 o 
   0   9   4      101.77       99.22      4.65 o 
   1   9   4      456.59      440.35     18.44 o 
   2   9   4       86.78       83.76      4.73 o 
   3   9   4      107.39      104.50      6.72 o 
   4   9   4       22.43       24.32      3.62 o 
   5   9   4       49.50       41.33      5.33 o 
  -5  10   4      351.66      330.30     20.65 o 
  -4  10   4      337.21      322.72     11.90 o 
  -3  10   4      507.40      500.83     16.85 o 
  -2  10   4      816.25      826.48     26.54 o 
  -1  10   4     1813.59     1788.91     51.45 o 
   0  10   4      880.55      869.82     23.28 o 
   1  10   4     3134.97     3058.12     85.05 o 
   2  10   4      328.60      344.78     11.21 o 
   3  10   4      567.40      589.62     19.80 o 
   4  10   4      221.20      232.13     11.48 o 
   5  10   4      285.09      298.68     13.18 o 
  -5  11   4       18.94       16.97      3.70 o 
  -4  11   4       23.65       20.67      3.69 o 
  -3  11   4       37.97       33.56      3.93 o 
  -2  11   4      293.73      268.66     10.57 o 
  -1  11   4       74.62       89.00      7.26 o 
   0  11   4       84.88       93.25      4.78 o 
   1  11   4      565.92      543.10     17.77 o 
   2  11   4      184.68      179.53      6.86 o 
   3  11   4       23.86       26.27      3.97 o 
   4  11   4       30.72       22.99      4.43 o 
   5  11   4      101.85      100.22      6.65 o 
  -5  12   4      147.36      146.27      8.87 o 
  -4  12   4      312.42      306.62     14.29 o 
  -3  12   4      496.63      466.17     16.29 o 
  -2  12   4      871.76      840.64     26.83 o 
  -1  12   4      651.74      646.06     18.82 o 
   0  12   4      999.58      991.74     30.98 o 
   1  12   4      386.69      384.24     23.04 o 
   2  12   4     1072.04     1038.61     29.65 o 
   3  12   4      750.47      745.15     24.64 o 
   4  12   4      561.13      566.53     20.02 o 
   5  12   4      178.59      172.03      8.71 o 
  -4  13   4       26.25       30.91      4.97 o 
  -3  13   4       26.71       24.58      4.49 o 
  -2  13   4       70.59       67.95      6.61 o 
  -1  13   4       66.10       67.61      8.08 o 
   0  13   4       95.14       87.36      6.13 o 
   1  13   4      273.98      252.77     17.16 o 
   2  13   4       32.62       32.01      3.72 o 
   3  13   4       21.47       20.81      4.04 o 
   4  13   4       46.12       53.08      5.79 o 
  -4  14   4      198.72      203.80     10.97 o 
  -3  14   4      757.60      741.18     32.88 o 
  -2  14   4      643.45      613.82     25.61 o 
  -1  14   4      694.50      705.03     22.21 o 
   0  14   4      612.10      585.07     18.30 o 
   2  14   4      780.73      774.02     24.22 o 
   3  14   4      547.82      556.37     20.71 o 
   4  14   4      338.01      351.70     14.68 o 
  -4  15   4        7.37        8.15      4.45 o 
  -3  15   4        3.14        1.85      3.89 o 
  -2  15   4       12.87       12.14      4.71 o 
  -1  15   4       50.59       49.86      4.55 o 
   0  15   4       23.44       31.73      5.78 o 
   1  15   4       24.61       28.27      5.96 o 
   2  15   4       73.14       68.93      6.15 o 
   3  15   4       17.54       10.93      5.88 o 
   4  15   4       50.43       46.61      5.83 o 
  -4  16   4      370.12      381.07     18.80 o 
  -3  16   4      247.95      235.13     13.45 o 
  -2  16   4      453.55      439.92     19.51 o 
  -1  16   4      714.24      702.04     23.12 o 
   0  16   4     1065.32     1052.25     55.37 o 
   1  16   4      483.40      498.69     26.79 o 
   2  16   4      375.83      392.85     18.30 o 
   3  16   4      223.94      224.95     15.57 o 
   4  16   4      259.48      266.97     12.87 o 
  -4  17   4       18.64       23.57      5.59 o 
  -3  17   4       51.96       57.34      6.72 o 
  -2  17   4      108.39      103.05      8.72 o 
  -1  17   4        3.20        2.17      3.24 o 
   0  17   4       63.63       69.74      8.06 o 
   1  17   4        8.77        9.52      5.63 o 
   2  17   4       78.15       75.64     11.29 o 
   3  17   4       11.64       13.27      5.49 o 
   4  17   4       10.35       13.98      4.87 o 
  -3  18   4      191.04      197.88     11.92 o 
  -2  18   4      436.39      429.82     20.46 o 
  -1  18   4      470.27      481.67     17.10 o 
   0  18   4      445.10      468.62     27.29 o 
   1  18   4      504.12      482.67     28.84 o 
   2  18   4      570.52      587.81     33.63 o 
   3  18   4      320.87      323.00     17.16 o 
  -3  19   4        8.17        7.48      5.08 o 
  -2  19   4        9.60        6.22      4.89 o 
  -1  19   4        8.07       11.65      4.64 o 
   0  19   4       11.17       12.49      6.19 o 
   1  19   4       10.14        9.43      6.28 o 
   2  19   4        1.36       -0.45      6.05 o 
   3  19   4        7.70        8.41      5.66 o 
  -3  20   4      231.18      234.60     13.98 o 
  -2  20   4      436.21      429.91     20.66 o 
  -1  20   4      411.47      420.09     18.93 o 
   0  20   4      357.74      361.62     24.33 o 
   1  20   4      592.44      605.05     32.90 o 
   2  20   4      304.94      320.84     21.40 o 
   3  20   4      314.44      333.72     27.85 o 
  -2  21   4       34.28       37.20      6.75 o 
  -1  21   4       24.18       27.34      7.92 o 
   0  21   4       13.75       18.82      7.30 o 
   1  21   4        3.20        6.02      6.62 o 
   2  21   4       23.27       29.37      7.56 o 
  -2  22   4      122.33      126.90     10.98 o 
  -1  22   4      322.80      359.58     23.87 o 
   0  22   4      309.84      329.20     23.07 o 
   1  22   4      407.31      442.06     26.25 o 
  -1  23   4       26.14       30.85      8.87 o 
   0  23   4        1.62        2.39      7.39 o 
   1  23   4        9.17        7.65      7.53 o 
  -1 -21   5       20.30       17.39      4.58 o 
   0 -21   5      109.68      117.56      9.26 o 
  -2 -20   5      105.89      102.85      7.63 o 
  -1 -20   5      107.33      102.76      7.42 o 
   0 -20   5      150.50      146.22      9.67 o 
   1 -20   5      150.26      163.64      9.72 o 
  -2 -19   5      156.49      173.75      9.49 o 
  -1 -19   5      258.28      273.94     11.36 o 
   0 -19   5      237.26      232.99     12.23 o 
   1 -19   5      230.67      233.59     11.58 o 
   2 -19   5      139.84      150.15     14.95 o 
  -3 -18   5      114.41      114.82      6.99 o 
  -2 -18   5      174.62      179.38      9.10 o 
  -1 -18   5      381.95      384.00     14.83 o 
   0 -18   5      133.30      129.70      7.67 o 
   1 -18   5      232.63      225.00     11.38 o 
   2 -18   5      140.75      134.94     12.55 o 
   3 -18   5      121.20      131.18     10.82 o 
  -3 -17   5      141.83      145.10      7.66 o 
  -2 -17   5      211.99      217.48      7.80 o 
  -1 -17   5      381.41      403.72     15.69 o 
   0 -17   5       63.94       70.86      6.17 o 
   1 -17   5      199.18      186.67      9.98 o 
   2 -17   5       88.15       89.35      8.78 o 
   3 -17   5      208.22      216.21     10.41 o 
  -3 -16   5      120.11      114.75      6.77 o 
  -2 -16   5      165.30      158.46      6.48 o 
  -1 -16   5      293.94      286.63     11.11 o 
   0 -16   5      238.92      246.21     10.34 o 
   1 -16   5      418.11      426.24     17.30 o 
   2 -16   5      232.88      239.13     13.72 o 
   3 -16   5      389.25      390.60     15.99 o 
  -3 -15   5      213.71      223.74      9.03 o 
  -2 -15   5      185.04      191.50      7.02 o 
  -1 -15   5      412.11      411.33     14.72 o 
   0 -15   5      118.18      124.33      7.11 o 
   1 -15   5      419.25      426.56     17.27 o 
   2 -15   5      137.12      145.32     10.36 o 
   3 -15   5      168.51      175.52      8.85 o 
  -4 -14   5       21.98       18.43      4.33 o 
  -3 -14   5       47.44       49.19      4.65 o 
  -2 -14   5      325.77      317.08      9.41 o 
  -1 -14   5      232.55      228.98      8.18 o 
   0 -14   5     1420.94     1404.24     41.66 o 
   1 -14   5      381.81      381.42     16.29 o 
   2 -14   5      309.84      313.74     15.82 o 
   3 -14   5       64.67       67.10      5.63 o 
   4 -14   5      146.83      148.99      8.44 o 
  -4 -13   5      177.59      195.95      8.37 o 
  -3 -13   5      225.60      229.83      8.37 o 
  -2 -13   5      407.99      400.26     10.89 o 
  -1 -13   5      356.41      348.25      9.77 o 
   0 -13   5      883.53      872.72     26.98 o 
   1 -13   5      167.14      160.38      9.00 o 
   2 -13   5      224.50      220.02     13.93 o 
   3 -13   5       85.47       85.61      6.71 o 
   4 -13   5       99.68      101.36      7.45 o 
  -4 -12   5      156.70      161.63     11.43 o 
  -3 -12   5      307.76      306.68     10.64 o 
  -2 -12   5      196.73      184.12      7.68 o 
  -1 -12   5      456.96      442.57     11.78 o 
   0 -12   5      160.18      151.99     11.10 o 
   1 -12   5      679.68      684.57     21.34 o 
   2 -12   5      441.08      445.21     18.55 o 
   3 -12   5      615.57      643.83     20.83 o 
   4 -12   5      130.58      123.64      8.42 o 
  -4 -11   5      111.82      110.05      6.10 o 
  -3 -11   5      217.45      222.52      8.43 o 
  -2 -11   5      312.34      322.46     10.40 o 
  -1 -11   5      286.89      289.90      8.23 o 
   0 -11   5      703.57      690.64     21.08 o 
   1 -11   5      188.07      185.51      8.20 o 
   2 -11   5      302.47      272.84     13.70 o 
   3 -11   5      118.96      123.40      7.31 o 
   4 -11   5      145.27      140.62     11.27 o 
  -4 -10   5      174.64      181.31      7.48 o 
  -3 -10   5      201.46      198.31      7.89 o 
  -2 -10   5      188.88      192.23      7.63 o 
  -1 -10   5      554.38      540.46     13.64 o 
   0 -10   5      758.28      726.42     23.00 o 
   1 -10   5      842.39      843.77     25.30 o 
   2 -10   5      571.08      563.99     23.28 o 
   3 -10   5      261.82      264.47      8.79 o 
   4 -10   5      315.59      332.84     18.21 o 
  -4  -9   5      213.27      209.25     11.97 o 
  -3  -9   5      346.57      329.97     10.94 o 
  -2  -9   5      392.25      376.97     11.31 o 
  -1  -9   5      354.69      353.21      9.41 o 
   0  -9   5      156.47      155.61      5.79 o 
   1  -9   5      526.61      541.78     17.15 o 
   2  -9   5      390.96      391.57     17.76 o 
   3  -9   5      258.86      253.11      9.05 o 
   4  -9   5      179.79      182.72     12.56 o 
  -4  -8   5      181.68      186.36      9.43 o 
  -3  -8   5      461.40      427.81     13.26 o 
  -2  -8   5      637.89      610.99     16.86 o 
  -1  -8   5      391.65      412.35     11.00 o 
   0  -8   5      501.98      498.72     16.85 o 
   1  -8   5       62.16       56.56      3.85 o 
   2  -8   5      622.47      637.91     20.41 o 
   3  -8   5      528.91      524.06     16.28 o 
   4  -8   5      510.52      493.46     22.24 o 
  -5  -7   5      156.71      168.71     11.66 o 
  -4  -7   5      251.85      245.08     10.68 o 
  -3  -7   5      174.85      184.51      7.34 o 
  -2  -7   5      231.67      240.01      8.58 o 
  -1  -7   5      487.94      487.17     12.05 o 
   0  -7   5      586.17      591.32     17.56 o 
   1  -7   5      744.76      751.13     20.11 o 
   2  -7   5      359.52      375.22     11.06 o 
   3  -7   5      435.10      425.04     12.76 o 
   4  -7   5      100.05      102.13     10.11 o 
   5  -7   5       36.28       27.06      7.92 o 
  -5  -6   5       94.25       98.30     11.38 o 
  -4  -6   5       57.08       54.45      5.51 o 
  -3  -6   5      206.40      206.14      7.77 o 
  -2  -6   5      407.98      407.15     12.44 o 
  -1  -6   5      818.26      800.27     20.79 o 
   0  -6   5      868.89      873.15     24.49 o 
   1  -6   5     1093.85     1092.70     28.31 o 
   2  -6   5      205.76      204.35      6.99 o 
   3  -6   5      434.96      424.46     11.89 o 
   4  -6   5      134.49      145.09      9.85 o 
   5  -6   5      201.49      203.68     12.34 o 
  -5  -5   5      138.98      143.00      8.62 o 
  -4  -5   5      227.51      221.08      9.65 o 
  -3  -5   5      287.30      287.65      9.42 o 
  -2  -5   5      360.86      352.25     12.49 o 
  -1  -5   5      174.70      166.20      6.76 o 
   0  -5   5      233.74      235.16      8.31 o 
   1  -5   5      560.48      570.47     16.35 o 
   2  -5   5      533.38      511.20     13.93 o 
   3  -5   5      234.86      219.66     12.03 o 
   4  -5   5      201.20      191.62      9.36 o 
   5  -5   5      273.62      278.22     12.59 o 
  -5  -4   5      101.69      111.68      7.80 o 
  -4  -4   5      537.39      535.87     17.93 o 
  -3  -4   5      448.83      442.06     12.78 o 
  -2  -4   5      674.83      694.06     21.58 o 
  -1  -4   5       76.62       73.89      4.82 o 
   0  -4   5      504.15      500.29     15.02 o 
   1  -4   5      529.30      559.09     14.78 o 
   2  -4   5      761.19      760.77     21.02 o 
   3  -4   5      820.16      781.41     26.24 o 
   4  -4   5      583.57      569.80     17.37 o 
   5  -4   5      120.26      124.62      8.69 o 
  -5  -3   5      194.72      200.08      9.87 o 
  -4  -3   5      114.02      119.81      7.40 o 
  -3  -3   5      530.59      523.63     18.06 o 
  -2  -3   5      170.03      165.05      7.69 o 
  -1  -3   5     1623.63     1683.89     42.59 o 
   0  -3   5      952.92      972.31     24.08 o 
   1  -3   5      555.32      534.15     13.54 o 
   2  -3   5      214.68      217.76      6.36 o 
   3  -3   5      197.17      197.61      8.27 o 
   4  -3   5      263.70      269.56     10.44 o 
   5  -3   5      133.12      133.99      7.41 o 
  -5  -2   5      131.19      139.88      8.81 o 
  -4  -2   5       47.05       48.31      5.05 o 
  -3  -2   5      198.10      189.35      8.18 o 
  -2  -2   5      393.75      395.55     13.98 o 
  -1  -2   5     1359.62     1361.36     35.19 o 
   0  -2   5      804.87      781.99     20.55 o 
   1  -2   5      941.80      966.14     23.19 o 
   2  -2   5      571.88      570.05     13.43 o 
   3  -2   5      306.64      315.66     11.00 o 
   4  -2   5       79.14       81.08      5.66 o 
   5  -2   5      278.04      273.28     10.28 o 
  -5  -1   5       94.57       99.35      7.27 o 
  -4  -1   5      265.70      276.13     13.38 o 
  -3  -1   5      266.91      265.33      9.84 o 
  -2  -1   5     1053.47     1092.17     34.34 o 
  -1  -1   5      315.38      314.48     12.22 o 
   0  -1   5      800.28      799.33     21.44 o 
   1  -1   5      375.68      407.71     10.95 o 
   2  -1   5      530.25      499.68     12.32 o 
   3  -1   5      344.97      327.73     10.70 o 
   4  -1   5      127.73      125.37      6.84 o 
   5  -1   5       43.63       43.19      4.76 o 
  -5   0   5       60.98       58.26      6.09 o 
  -4   0   5      246.62      244.72     12.71 o 
  -3   0   5      248.13      238.14      9.54 o 
  -2   0   5      197.04      189.75      8.12 o 
  -1   0   5      654.41      637.94     20.40 o 
   0   0   5     1160.94     1166.75     30.03 o 
   1   0   5      729.72      681.77     16.67 o 
   2   0   5      937.95      895.53     21.64 o 
   3   0   5      326.91      330.73     11.14 o 
   4   0   5      917.06      905.19     25.74 o 
   5   0   5      331.14      343.15     12.34 o 
  -5   1   5       59.99       62.40      6.16 o 
  -4   1   5      256.05      252.83      9.99 o 
  -3   1   5      229.36      226.25      9.67 o 
  -2   1   5     1183.48     1172.77     34.47 o 
  -1   1   5      386.95      397.37     12.86 o 
   0   1   5      838.53      821.35     21.45 o 
   1   1   5      392.15      427.37     10.98 o 
   2   1   5      484.58      470.30     12.60 o 
   3   1   5      300.96      292.93     10.56 o 
   4   1   5      144.15      143.28      7.07 o 
   5   1   5       41.45       40.23      4.65 o 
  -5   2   5      121.94      120.89      8.06 o 
  -4   2   5       47.21       48.15      4.36 o 
  -3   2   5      176.82      179.09      8.16 o 
  -2   2   5      409.13      406.84     14.01 o 
  -1   2   5     1408.78     1402.62     41.18 o 
   0   2   5      762.56      758.93     20.51 o 
   1   2   5      978.09      999.77     25.70 o 
   2   2   5      503.99      497.50     13.66 o 
   3   2   5      330.83      331.90     11.03 o 
   5   2   5      225.51      220.32      9.83 o 
  -5   3   5      192.68      203.56      9.96 o 
  -4   3   5      120.67      121.15      6.46 o 
  -3   3   5      578.77      574.43     18.35 o 
  -2   3   5      186.21      179.13      7.79 o 
  -1   3   5     1727.54     1680.49     49.71 o 
   0   3   5      819.64      851.97     23.85 o 
   1   3   5      537.78      534.00     14.89 o 
   2   3   5      167.89      179.41      7.19 o 
   3   3   5      217.75      216.69      8.32 o 
   4   3   5      297.34      297.12     10.56 o 
   5   3   5      109.48      102.65      8.27 o 
  -5   4   5      111.16      111.57      9.02 o 
  -4   4   5      506.96      514.24     17.58 o 
  -3   4   5      400.67      397.75     14.61 o 
  -2   4   5      627.27      636.33     21.21 o 
  -1   4   5       76.27       83.16      8.56 o 
   0   4   5      598.64      587.57     15.20 o 
   1   4   5      607.36      627.90     14.91 o 
   2   4   5      838.73      834.54     19.86 o 
   3   4   5      823.04      798.30     25.98 o 
   4   4   5      561.93      553.30     19.90 o 
   5   4   5      164.18      164.25      9.31 o 
  -5   5   5      145.65      139.80      9.89 o 
  -4   5   5      201.57      194.27      8.73 o 
  -3   5   5      268.28      263.60     10.69 o 
  -2   5   5      342.88      336.81     12.46 o 
  -1   5   5      225.88      219.16      7.05 o 
   0   5   5      286.05      284.47      8.56 o 
   1   5   5      625.47      620.58     17.29 o 
   2   5   5      501.41      481.69     12.97 o 
   3   5   5      215.73      212.20      9.95 o 
   4   5   5      155.85      154.11      9.28 o 
   5   5   5      289.77      295.74     13.08 o 
  -5   6   5       90.92       90.18     10.94 o 
  -4   6   5       60.17       57.57      4.83 o 
  -3   6   5      211.85      211.41      8.90 o 
  -2   6   5      434.86      430.95     14.66 o 
  -1   6   5      764.27      742.04     20.62 o 
   0   6   5      986.04      991.38     24.58 o 
   1   6   5     1060.08     1059.96     42.59 o 
   2   6   5      196.04      206.82      6.90 o 
   3   6   5      353.05      347.24     12.53 o 
   4   6   5      105.29      115.06      8.35 o 
   5   6   5      185.00      195.45     10.80 o 
  -5   7   5      174.27      186.59     15.04 o 
  -4   7   5      267.13      255.61     13.10 o 
  -3   7   5      165.13      182.22      8.64 o 
  -2   7   5      276.22      273.02     10.31 o 
  -1   7   5      440.42      449.09     13.54 o 
   0   7   5      695.65      692.97     17.70 o 
   1   7   5      666.78      698.24     28.05 o 
   2   7   5      361.98      369.70     11.55 o 
   3   7   5      421.38      425.36     13.75 o 
   4   7   5      101.12      111.52      8.19 o 
   5   7   5       52.46       47.76      5.99 o 
  -4   8   5      202.32      211.53     12.24 o 
  -3   8   5      479.86      458.78     15.63 o 
  -2   8   5      586.80      577.22     19.63 o 
  -1   8   5      436.81      435.91     12.60 o 
   0   8   5      348.77      346.83     11.23 o 
   2   8   5      601.05      596.91     17.35 o 
   3   8   5      630.38      631.94     17.70 o 
   4   8   5      474.03      483.39     18.16 o 
  -4   9   5      195.13      192.14      9.17 o 
  -3   9   5      362.79      346.85     12.78 o 
  -2   9   5      346.74      332.32     13.00 o 
  -1   9   5      310.69      317.74     10.46 o 
   0   9   5      131.79      128.29      5.95 o 
   1   9   5      466.85      461.39     27.38 o 
   2   9   5      456.52      437.04     14.89 o 
   3   9   5      265.14      273.07     11.48 o 
   4   9   5      209.77      200.30      8.98 o 
  -4  10   5      176.35      180.63      8.79 o 
  -3  10   5      210.93      205.89      9.29 o 
  -2  10   5      216.99      222.36      9.26 o 
  -1  10   5      551.12      539.08     15.32 o 
   0  10   5      796.90      750.36     23.79 o 
   1  10   5      744.41      726.68     40.47 o 
   2  10   5      595.29      587.05     19.34 o 
   3  10   5      192.40      196.51     10.49 o 
   4  10   5      372.15      383.28     13.10 o 
  -4  11   5      127.79      128.45      7.44 o 
  -3  11   5      225.25      214.11      9.69 o 
  -2  11   5      301.06      304.69     12.05 o 
  -1  11   5      257.17      259.55      9.20 o 
   0  11   5      628.37      627.69     21.54 o 
   1  11   5      263.46      265.98     16.51 o 
   2  11   5      314.93      313.57     11.83 o 
   3  11   5      138.67      146.92      8.41 o 
   4  11   5      143.57      127.50      7.64 o 
  -4  12   5      147.97      155.11      8.38 o 
  -3  12   5      335.68      328.16     12.59 o 
  -2  12   5      230.25      226.80     10.24 o 
  -1  12   5      474.37      452.51     13.34 o 
   0  12   5       89.01       85.79      6.69 o 
   1  12   5      607.03      593.14     33.82 o 
   2  12   5      395.78      402.52     15.09 o 
   3  12   5      628.71      637.67     27.93 o 
   4  12   5      141.88      146.35      7.96 o 
  -4  13   5      207.62      214.71     11.84 o 
  -3  13   5      167.95      166.33      9.20 o 
  -2  13   5      387.59      374.98     14.38 o 
  -1  13   5      348.89      342.70     11.01 o 
   0  13   5      905.52      870.53     45.51 o 
   1  13   5      220.35      217.73     15.06 o 
   2  13   5      202.27      205.77     15.28 o 
   3  13   5      110.60      108.52      9.82 o 
   4  13   5       74.05       84.95      7.38 o 
  -4  14   5       32.38       27.52      6.48 o 
  -3  14   5       31.38       32.01      5.63 o 
  -2  14   5      327.59      312.26     15.66 o 
  -1  14   5      200.79      213.45      9.94 o 
   0  14   5     1446.63     1406.58     70.59 o 
   1  14   5      467.61      457.71     24.96 o 
   2  14   5      326.78      338.59     20.31 o 
   3  14   5       67.05       65.29      7.96 o 
   4  14   5      115.82      116.56      9.26 o 
  -3  15   5      251.14      235.55     18.16 o 
  -2  15   5      187.04      197.35     11.93 o 
  -1  15   5      410.93      406.30     15.13 o 
   0  15   5       91.16       96.90     10.22 o 
   1  15   5      408.05      401.63     24.67 o 
   2  15   5      147.83      146.62     13.31 o 
   3  15   5      138.37      141.68     11.78 o 
  -3  16   5      130.17      134.45     10.00 o 
  -2  16   5      173.05      161.49     10.94 o 
  -1  16   5      240.51      239.59     11.36 o 
   0  16   5      234.82      229.04     18.13 o 
   1  16   5      417.84      408.51     25.20 o 
   2  16   5      231.60      243.60     17.24 o 
   3  16   5      441.45      415.80     20.49 o 
  -3  17   5      181.77      184.07     11.61 o 
  -2  17   5      221.94      223.91     13.28 o 
  -1  17   5      475.45      482.09     16.61 o 
   0  17   5       93.95      100.09     13.44 o 
   1  17   5      164.53      169.24     15.26 o 
   2  17   5       63.79       68.50      8.93 o 
   3  17   5      193.99      205.10     20.79 o 
  -3  18   5       80.98       77.57      8.78 o 
  -2  18   5      162.83      158.01     11.55 o 
  -1  18   5      459.52      431.30     18.77 o 
   0  18   5      170.14      165.49     15.63 o 
   1  18   5      237.55      241.12     17.73 o 
   2  18   5      144.04      129.07     13.74 o 
  -2  19   5      202.43      200.24     12.65 o 
  -1  19   5      195.14      202.73     13.49 o 
   0  19   5      255.54      253.21     19.45 o 
   1  19   5      212.73      212.29     17.53 o 
   2  19   5      146.67      156.82     14.73 o 
  -2  20   5       63.74       65.74     12.00 o 
  -1  20   5      109.60      115.79     15.08 o 
   0  20   5      167.54      165.76     17.00 o 
   1  20   5      163.01      169.71     15.86 o 
   2  20   5      224.27      212.45     16.96 o 
  -1  21   5       28.87       37.64      8.52 o 
   0  21   5      114.74      117.57     15.24 o 
   1  21   5       92.93      101.65     13.76 o 
   0 -19   6      315.85      335.20     21.38 o 
  -1 -18   6       77.09       85.97      7.25 o 
   0 -18   6       23.18       23.28      5.47 o 
   1 -18   6       11.00       10.93      4.51 o 
  -2 -17   6      149.98      136.19      9.89 o 
  -1 -17   6      574.46      570.72     18.97 o 
   0 -17   6      375.08      361.26     16.82 o 
   1 -17   6      335.59      333.32     15.39 o 
   2 -17   6      454.69      471.96     30.62 o 
  -2 -16   6       31.52       38.17      5.08 o 
  -1 -16   6       68.97       62.23      5.87 o 
   0 -16   6       36.63       40.91      5.75 o 
   1 -16   6       52.60       55.58      5.91 o 
   2 -16   6       70.34       76.80     11.45 o 
  -3 -15   6      168.08      155.78      9.10 o 
  -2 -15   6      339.33      354.15     12.09 o 
  -1 -15   6      132.89      124.86      7.85 o 
   0 -15   6      598.65      593.84     19.98 o 
   1 -15   6      402.20      393.59     17.04 o 
   2 -15   6      411.23      390.55     23.84 o 
   3 -15   6      308.48      311.39     19.11 o 
  -3 -14   6       15.11       13.49      4.01 o 
  -2 -14   6        7.38        8.19      3.01 o 
  -1 -14   6       24.43       19.48      4.13 o 
   0 -14   6        7.83       11.36      3.64 o 
   1 -14   6        6.35        9.06      4.07 o 
   2 -14   6       37.06       35.45      8.61 o 
   3 -14   6       38.40       42.88      7.21 o 
  -3 -13   6      207.24      206.53      8.94 o 
  -2 -13   6      264.41      260.04      8.61 o 
  -1 -13   6      494.30      486.63     17.47 o 
   0 -13   6      450.55      452.76     15.79 o 
   1 -13   6      599.56      592.79     22.66 o 
   2 -13   6      164.84      158.41     14.77 o 
   3 -13   6      533.85      571.50     24.67 o 
  -3 -12   6       12.82       15.29      3.83 o 
  -2 -12   6        9.52        8.19      2.90 o 
  -1 -12   6       30.05       30.19      4.29 o 
   0 -12   6       56.51       57.79      5.45 o 
   1 -12   6       31.11       34.57      4.84 o 
   2 -12   6       46.38       48.18      6.75 o 
   3 -12   6       14.21       13.37      5.55 o 
  -3 -11   6      251.34      243.85      9.60 o 
  -2 -11   6      485.80      461.14     14.52 o 
  -1 -11   6      469.07      485.82     14.98 o 
   0 -11   6      492.05      480.16     16.75 o 
   1 -11   6      440.46      423.55     17.66 o 
   2 -11   6      952.47      934.45     35.60 o 
   3 -11   6      247.12      249.57     13.50 o 
  -4 -10   6        4.00        2.51      4.05 o 
  -3 -10   6        6.26        7.08      3.44 o 
  -2 -10   6       13.97       14.54      3.45 o 
  -1 -10   6       25.08       26.10      3.08 o 
   0 -10   6       42.80       37.81      4.28 o 
   1 -10   6       12.49       10.00      3.68 o 
   2 -10   6        5.32        5.80      4.46 o 
   3 -10   6        3.45        3.23      4.57 o 
   4 -10   6       18.34       17.95      8.78 o 
  -4  -9   6      348.61      356.74     12.14 o 
  -3  -9   6      344.99      352.62     11.89 o 
  -2  -9   6      489.82      496.51     14.91 o 
  -1  -9   6      719.44      733.52     17.87 o 
   0  -9   6      609.60      604.93     19.34 o 
   1  -9   6      829.48      822.68     30.54 o 
   2  -9   6      418.78      441.19     20.18 o 
   3  -9   6      348.91      350.08     25.29 o 
   4  -9   6      412.16      410.24     27.31 o 
  -4  -8   6       24.26       26.04      3.88 o 
  -3  -8   6       10.04        8.17      3.42 o 
  -2  -8   6       27.24       26.27      3.71 o 
  -1  -8   6       16.17       17.97      2.79 o 
   0  -8   6       25.56       24.77      3.72 o 
   1  -8   6       60.38       58.47      6.02 o 
   2  -8   6      128.38      133.13      9.14 o 
   3  -8   6       76.39       78.83     12.34 o 
   4  -8   6       21.43       29.20      9.00 o 
  -4  -7   6      266.88      278.04      9.80 o 
  -3  -7   6      370.19      373.46     12.09 o 
  -2  -7   6      723.18      721.86     20.36 o 
  -1  -7   6      725.08      732.13     18.23 o 
   0  -7   6      763.85      766.76     24.24 o 
   1  -7   6      643.23      630.26     23.40 o 
   2  -7   6      850.40      839.73     25.26 o 
   3  -7   6      509.05      550.35     34.46 o 
   4  -7   6      275.61      283.83     16.63 o 
  -4  -6   6       42.88       42.53      4.26 o 
  -3  -6   6       15.11       13.13      3.40 o 
  -2  -6   6       41.26       42.71      4.15 o 
  -1  -6   6       33.24       36.00      3.61 o 
   0  -6   6       44.32       42.57      4.31 o 
   1  -6   6       18.30       20.88      3.82 o 
   2  -6   6       19.91       18.06      3.02 o 
   3  -6   6       33.93       36.96      9.01 o 
   4  -6   6        9.96        5.99      5.34 o 
  -4  -5   6      106.49      111.64      6.23 o 
  -3  -5   6     1109.94     1119.94     29.42 o 
  -2  -5   6      605.96      632.22     21.13 o 
  -1  -5   6     1031.74     1041.13     26.50 o 
   0  -5   6      703.22      695.36     21.75 o 
   1  -5   6      623.20      629.19     23.76 o 
   2  -5   6      411.49      426.07     14.16 o 
   3  -5   6      796.36      768.51     48.48 o 
   4  -5   6      199.43      208.30     12.89 o 
  -4  -4   6       27.60       24.88      3.66 o 
  -3  -4   6      127.21      130.88      8.17 o 
  -2  -4   6       96.92      106.14      6.82 o 
  -1  -4   6      108.87      108.44      5.50 o 
   0  -4   6      121.02      108.78      6.28 o 
   1  -4   6      131.65      120.43      7.47 o 
   2  -4   6       24.80       21.38      3.09 o 
   3  -4   6       54.25       54.37      6.94 o 
   4  -4   6       36.11       31.67      6.33 o 
  -4  -3   6      290.86      290.16     10.27 o 
  -3  -3   6      145.28      147.28      8.00 o 
  -2  -3   6      715.53      712.05     22.91 o 
  -1  -3   6      478.43      481.97     14.28 o 
   0  -3   6     1351.86     1312.08     39.44 o 
   1  -3   6      772.12      787.52     27.67 o 
   2  -3   6     1069.34     1056.21     39.47 o 
   3  -3   6      621.77      604.87     20.43 o 
   4  -3   6      426.77      419.17     16.44 o 
  -4  -2   6       21.46       21.79      3.62 o 
  -3  -2   6       46.59       49.56      4.93 o 
  -2  -2   6       58.48       63.96      5.53 o 
  -1  -2   6       83.39       79.21      4.98 o 
   0  -2   6        8.81       10.36      2.89 o 
   1  -2   6       17.72       14.05      3.46 o 
   2  -2   6        6.30        2.19      2.97 o 
   3  -2   6       11.37        8.65      3.90 o 
   4  -2   6       87.90       98.59      7.68 o 
  -4  -1   6      381.75      395.54     13.97 o 
  -3  -1   6      409.99      417.70     15.66 o 
  -2  -1   6     1145.83     1145.12     42.95 o 
  -1  -1   6      847.12      843.76     22.87 o 
   0  -1   6      591.32      590.65     16.92 o 
   1  -1   6     1186.85     1198.12     44.57 o 
   2  -1   6      614.80      607.26     24.07 o 
   3  -1   6      424.80      417.80     16.13 o 
   4  -1   6      412.07      407.43     14.05 o 
  -4   0   6       49.91       48.03      4.76 o 
  -3   0   6       23.35       23.17      4.12 o 
  -2   0   6       29.44       27.60      4.08 o 
  -1   0   6      543.81      547.27     15.73 o 
   0   0   6        4.07        6.05      2.40 o 
   1   0   6       84.81       55.56      6.77 o 
   2   0   6      204.91      188.83     10.11 o 
   3   0   6      141.67      125.57      8.09 o 
   4   0   6       28.10       31.25      4.47 o 
  -4   1   6      341.50      353.35     13.81 o 
  -3   1   6      458.55      460.31     15.97 o 
  -2   1   6      825.54      831.05     32.33 o 
  -1   1   6      837.38      850.67     22.89 o 
   0   1   6      608.34      618.28     17.08 o 
   1   1   6     1384.75     1362.01     44.74 o 
   2   1   6      713.67      695.24     27.19 o 
   3   1   6      426.92      417.54     13.77 o 
   4   1   6      420.30      414.79     14.12 o 
  -4   2   6       24.29       22.74      4.05 o 
  -3   2   6       43.06       44.37      4.86 o 
  -2   2   6       56.29       57.06      5.14 o 
  -1   2   6       85.87       88.39      5.15 o 
   0   2   6        7.07       11.27      2.62 o 
   1   2   6       14.06       15.33      4.74 o 
   2   2   6        8.00        7.76      3.40 o 
   3   2   6       15.32       19.40      3.62 o 
   4   2   6       73.26       76.28      5.88 o 
  -4   3   6      292.26      300.76     11.91 o 
  -3   3   6      162.16      160.28     11.77 o 
  -2   3   6      677.90      674.87     22.67 o 
  -1   3   6      486.91      489.41     14.24 o 
   0   3   6     1371.88     1352.05     34.62 o 
   1   3   6      683.12      657.30     37.63 o 
   2   3   6     1128.48     1139.76     42.58 o 
   3   3   6      506.63      515.60     19.78 o 
   4   3   6      413.69      405.80     16.42 o 
  -4   4   6       24.21       21.56      4.20 o 
  -3   4   6      129.19      131.62      7.61 o 
  -2   4   6      100.55       96.57      6.41 o 
  -1   4   6      102.71      101.03      5.56 o 
   0   4   6      112.81      100.14      5.52 o 
   1   4   6      133.41      118.07     11.20 o 
   2   4   6       32.11       30.34      3.65 o 
   3   4   6       44.46       50.99      5.41 o 
   4   4   6       32.44       30.89      5.17 o 
  -4   5   6      134.41      134.62      7.43 o 
  -3   5   6     1041.63     1069.84     34.12 o 
  -2   5   6      624.65      626.86     21.02 o 
  -1   5   6      945.81      935.77     26.19 o 
   0   5   6      681.18      678.94     19.03 o 
   1   5   6      665.40      684.11     35.81 o 
   2   5   6      375.39      401.68     14.43 o 
   3   5   6      908.71      909.80     29.45 o 
   4   5   6      181.89      177.92     10.48 o 
  -4   6   6       42.73       36.81      4.87 o 
  -3   6   6       14.54       12.93      3.85 o 
  -2   6   6       41.36       45.48      4.94 o 
  -1   6   6       32.10       36.06      3.56 o 
   0   6   6       48.96       51.05      3.89 o 
   1   6   6       13.38       11.31      4.94 o 
   2   6   6       13.60       13.35      3.49 o 
   3   6   6       43.19       47.43      5.37 o 
   4   6   6       12.54       12.69      4.63 o 
  -4   7   6      227.16      236.79     10.97 o 
  -3   7   6      357.87      356.83     13.94 o 
  -2   7   6      748.87      740.67     24.01 o 
  -1   7   6      766.50      758.58     20.61 o 
   0   7   6      788.31      781.79     30.36 o 
   1   7   6      626.34      600.95     33.62 o 
   2   7   6      768.29      770.19     25.64 o 
   3   7   6      500.13      524.51     19.33 o 
   4   7   6      332.87      339.39     14.22 o 
  -4   8   6       29.85       32.25      4.81 o 
  -3   8   6       11.98       12.90      3.94 o 
  -2   8   6       27.99       27.90      4.37 o 
  -1   8   6       14.04       13.36      2.91 o 
   0   8   6       25.76       22.90      4.49 o 
   1   8   6       66.61       68.15      8.16 o 
   2   8   6      125.26      122.88     11.81 o 
   3   8   6       71.11       77.49      5.82 o 
   4   8   6       24.76       29.23      5.42 o 
  -4   9   6      379.32      371.55     14.14 o 
  -3   9   6      361.99      368.11     14.06 o 
  -2   9   6      499.55      493.58     17.50 o 
  -1   9   6      704.70      702.61     19.98 o 
   0   9   6      569.30      556.56     24.03 o 
   1   9   6      875.69      887.23     45.08 o 
   2   9   6      526.96      533.78     27.38 o 
   3   9   6      321.02      339.03     14.66 o 
   4   9   6      349.10      366.65     15.78 o 
  -4  10   6        4.09        3.07      4.43 o 
  -3  10   6        8.54       10.45      4.00 o 
  -2  10   6       11.20       10.69      3.79 o 
  -1  10   6       25.20       26.18      3.40 o 
   0  10   6       40.12       50.31      7.10 o 
   1  10   6       14.55       12.80      5.84 o 
   2  10   6        8.01        5.63      5.01 o 
   3  10   6        3.44        5.12      4.36 o 
   4  10   6       22.21       25.88      5.44 o 
  -3  11   6      272.26      266.51     11.35 o 
  -2  11   6      524.29      507.28     20.57 o 
  -1  11   6      503.47      508.77     14.94 o 
   0  11   6      534.93      523.24     28.50 o 
   1  11   6      427.69      465.43     26.28 o 
   2  11   6      872.83      870.80     46.30 o 
   3  11   6      215.17      214.06     14.05 o 
  -3  12   6       14.54       16.70      4.42 o 
  -2  12   6        6.37        7.46      3.81 o 
  -1  12   6       36.94       43.45      4.69 o 
   0  12   6       58.51       68.24      8.52 o 
   1  12   6       25.19       23.13      6.70 o 
   2  12   6       57.25       63.87      8.11 o 
   3  12   6       21.29       20.23      6.27 o 
  -3  13   6      231.90      235.73     12.33 o 
  -2  13   6      270.54      254.36     11.34 o 
  -1  13   6      525.54      528.02     18.13 o 
   0  13   6      412.04      398.22     25.50 o 
   1  13   6      531.35      532.38     31.72 o 
   2  13   6      222.20      218.25     15.53 o 
  -3  14   6       13.37       15.41      5.52 o 
  -2  14   6        5.97        7.86      4.08 o 
  -1  14   6       22.69       18.18      4.15 o 
   0  14   6       10.16       19.65      6.60 o 
   1  14   6        9.89        4.92      6.04 o 
   2  14   6       28.50       32.84      7.19 o 
  -3  15   6      201.16      197.98     12.26 o 
  -2  15   6      340.97      343.06     17.73 o 
  -1  15   6      153.96      150.71      9.01 o 
   0  15   6      589.96      573.04     33.14 o 
   1  15   6      394.64      409.33     25.02 o 
   2  15   6      339.23      356.65     23.19 o 
  -2  16   6       41.77       50.06      7.35 o 
  -1  16   6       77.70       74.88      6.40 o 
   0  16   6       42.28       59.10      9.10 o 
   1  16   6       53.48       62.31      9.33 o 
   2  16   6       61.93       66.69      9.30 o 
  -2  17   6      113.07      115.20     24.74 o 
  -1  17   6      470.21      456.59     22.34 o 
   0  17   6      432.59      430.51     25.51 o 
   1  17   6      368.48      390.84     24.24 o 
   2  17   6      529.78      553.45     29.96 o 
  -1  18   6       64.27       71.67     10.48 o 
   0  18   6       18.32       21.32      7.83 o 
   1  18   6       10.13       10.87      7.29 o 
   0  19   6      261.77      267.72     20.40 o 
   0 -16   7       78.14       77.40     11.33 o 
  -1 -15   7      283.25      282.61     15.08 o 
   0 -15   7      249.89      258.70     13.39 o 
   1 -15   7      326.50      340.18     20.88 o 
  -1 -14   7       61.34       61.20      6.01 o 
   0 -14   7      121.13      113.15      8.96 o 
   1 -14   7       84.98       89.67      8.04 o 
  -2 -13   7      152.30      154.60      9.15 o 
  -1 -13   7      119.25      102.19      7.35 o 
   0 -13   7       97.58       98.68      8.50 o 
   1 -13   7      367.92      365.52     16.71 o 
   2 -13   7      172.76      166.31     15.24 o 
  -2 -12   7      131.81      136.46      7.39 o 
  -1 -12   7      144.29      146.93      8.78 o 
   0 -12   7      256.90      252.21     10.91 o 
   1 -12   7      263.67      273.90     13.41 o 
   2 -12   7       51.69       45.16      9.67 o 
  -2 -11   7      199.02      209.06      7.66 o 
  -1 -11   7      302.93      314.39     12.76 o 
   0 -11   7      275.02      265.81     11.32 o 
   1 -11   7      407.23      404.60     17.08 o 
   2 -11   7      280.85      285.40     19.42 o 
  -3 -10   7       88.56       93.74      7.35 o 
  -2 -10   7      141.37      130.45      7.12 o 
  -1 -10   7      135.52      132.57      8.04 o 
   0 -10   7      337.70      334.84     13.09 o 
   1 -10   7      137.75      127.21      8.64 o 
   2 -10   7       74.56       72.94     10.59 o 
   3 -10   7      106.52      111.22     14.96 o 
  -3  -9   7      222.32      233.35     10.76 o 
  -2  -9   7       83.21       80.76      5.90 o 
  -1  -9   7      340.20      339.08     13.56 o 
   0  -9   7      351.33      354.00     13.70 o 
   1  -9   7       82.85       75.33      7.14 o 
   2  -9   7      249.25      254.85     18.66 o 
   3  -9   7      210.91      206.62     19.83 o 
  -3  -8   7      224.62      224.78      9.21 o 
  -2  -8   7      254.82      273.36     10.32 o 
  -1  -8   7      342.52      344.40     13.41 o 
   0  -8   7       65.34       70.99      6.16 o 
   1  -8   7      211.33      199.82     10.83 o 
   3  -8   7      133.78      142.97     16.80 o 
  -3  -7   7       27.69       24.72      4.35 o 
  -2  -7   7      151.09      150.43      7.52 o 
  -1  -7   7      206.63      199.19      7.28 o 
   0  -7   7      453.03      446.67     15.60 o 
   1  -7   7      518.62      498.56     20.28 o 
   3  -7   7      122.02      114.91     15.33 o 
  -3  -6   7      150.52      155.23      7.83 o 
  -2  -6   7      140.69      138.49      7.18 o 
  -1  -6   7      363.79      359.01     11.30 o 
   0  -6   7      106.30      103.86      7.01 o 
   1  -6   7      212.74      209.76     10.93 o 
   2  -6   7      149.38      165.04     11.99 o 
   3  -6   7      379.94      393.16     28.67 o 
  -3  -5   7       69.50       70.73      5.65 o 
  -2  -5   7      398.85      400.24     15.15 o 
  -1  -5   7      276.19      273.97      9.94 o 
   0  -5   7      257.52      249.60     10.82 o 
   1  -5   7      331.40      308.07     14.34 o 
   2  -5   7      353.96      378.08     21.33 o 
   3  -5   7      372.67      372.03     27.30 o 
  -3  -4   7       49.28       54.10      5.03 o 
  -2  -4   7      305.31      308.57     12.18 o 
  -1  -4   7      131.72      131.86      6.88 o 
   0  -4   7      846.86      834.66     26.00 o 
   1  -4   7      211.31      206.40     10.62 o 
   2  -4   7      188.64      184.93     12.98 o 
   3  -4   7       68.52       73.18     12.08 o 
  -3  -3   7      310.34      306.84     13.24 o 
  -2  -3   7      246.11      243.28     11.47 o 
  -1  -3   7      186.56      187.74      7.87 o 
   0  -3   7      270.48      285.38     11.19 o 
   1  -3   7      396.60      395.05     16.25 o 
   2  -3   7      359.55      343.27     19.94 o 
   3  -3   7      129.21      117.28     14.72 o 
  -3  -2   7      264.29      270.34     11.96 o 
  -2  -2   7      215.95      221.98     10.55 o 
  -1  -2   7      304.14      308.93     10.81 o 
   0  -2   7       84.99       95.12      6.60 o 
   1  -2   7      274.50      281.47     18.58 o 
   2  -2   7      191.37      189.26     13.41 o 
   3  -2   7      154.79      138.80     15.92 o 
  -3  -1   7      260.33      260.68     11.25 o 
  -2  -1   7      213.81      209.83      9.96 o 
  -1  -1   7      435.69      437.62     13.68 o 
   0  -1   7      445.50      429.88     16.10 o 
   1  -1   7      404.68      428.44     25.24 o 
   2  -1   7      342.99      360.72     20.82 o 
   3  -1   7      478.53      510.01     34.11 o 
  -3   0   7      161.61      172.95      9.29 o 
  -2   0   7       86.15       87.61      6.85 o 
  -1   0   7      162.49      161.43      7.33 o 
   0   0   7      292.33      281.24     11.32 o 
   1   0   7      221.35      234.59     16.64 o 
   2   0   7      123.86      105.28     10.41 o 
   3   0   7      147.62      157.56     16.73 o 
  -3   1   7      229.77      232.67     11.16 o 
  -2   1   7      204.10      198.78      9.91 o 
  -1   1   7      447.00      435.18     13.59 o 
   0   1   7      516.60      511.51     16.60 o 
   1   1   7      373.28      384.96     23.06 o 
   2   1   7      345.52      355.66     20.89 o 
   3   1   7      417.33      444.88     30.73 o 
  -3   2   7      281.47      292.26     12.43 o 
  -2   2   7      241.57      240.15     10.74 o 
  -1   2   7      314.29      323.00     10.88 o 
   0   2   7       84.52       94.05      6.67 o 
   1   2   7      256.73      265.05     18.08 o 
   2   2   7      181.80      177.01     13.45 o 
   3   2   7      130.11      127.14     15.43 o 
  -3   3   7      347.89      352.75     13.74 o 
  -2   3   7      319.69      315.33     12.30 o 
  -1   3   7      178.64      177.49      7.87 o 
   0   3   7      249.67      256.16     10.95 o 
   1   3   7      334.48      322.87     21.66 o 
   2   3   7      373.38      383.70     22.60 o 
   3   3   7      134.88      137.19     16.36 o 
  -3   4   7       29.70       29.30      5.07 o 
  -2   4   7      256.02      250.37     11.76 o 
  -1   4   7      163.60      167.75      7.40 o 
   0   4   7      808.47      802.03     32.42 o 
   1   4   7      210.15      194.21     15.36 o 
   2   4   7      211.11      225.36     15.97 o 
   3   4   7       37.37       34.63      9.97 o 
  -3   5   7       58.94       68.63     10.05 o 
  -2   5   7      370.31      375.56     15.03 o 
  -1   5   7      271.62      278.21     10.05 o 
   0   5   7      291.96      281.74     13.98 o 
   1   5   7      426.66      407.77     22.63 o 
   2   5   7      407.95      437.77     25.29 o 
   3   5   7      358.53      409.65     29.68 o 
  -3   6   7      173.91      183.95      9.56 o 
  -2   6   7      141.76      148.12      8.62 o 
  -1   6   7      296.38      288.97     10.97 o 
   1   6   7      228.75      220.25     16.23 o 
   2   6   7      147.31      161.22     13.84 o 
  -3   7   7       51.11       49.65      5.77 o 
  -2   7   7      158.69      160.49      8.99 o 
  -1   7   7      175.77      178.28      8.74 o 
   0   7   7      378.18      375.08     25.49 o 
   1   7   7      518.74      528.65     29.46 o 
   2   7   7      129.72      131.34     13.05 o 
  -3   8   7      215.04      207.97     10.65 o 
  -2   8   7      270.66      286.26     12.25 o 
  -1   8   7      357.49      344.53     13.73 o 
   0   8   7       68.06       83.24      9.81 o 
   1   8   7      240.02      242.75     17.26 o 
   2   8   7      382.52      410.43     24.57 o 
  -3   9   7      214.23      205.61     10.75 o 
  -2   9   7       75.53       77.00      6.75 o 
  -1   9   7      383.65      362.21     13.99 o 
   0   9   7      388.86      379.43     23.48 o 
   1   9   7       71.53       80.86      9.79 o 
   2   9   7      266.07      272.89     18.32 o 
  -3  10   7       69.65       70.95      6.89 o 
  -2  10   7      157.42      153.64      8.72 o 
  -1  10   7      137.78      129.36      8.36 o 
   0  10   7      351.66      336.59     22.68 o 
   1  10   7       95.34      100.63     13.08 o 
   2  10   7       99.30       89.25     11.66 o 
  -2  11   7      160.74      160.26      9.61 o 
  -1  11   7      313.98      305.95     13.05 o 
   0  11   7      269.62      270.30     20.05 o 
   1  11   7      325.87      343.71     23.16 o 
   2  11   7      259.99      257.91     18.69 o 
  -2  12   7      125.30      121.22     10.41 o 
  -1  12   7      175.58      192.22      9.84 o 
   0  12   7      216.20      220.16     18.78 o 
   1  12   7      276.78      280.55     19.73 o 
   2  12   7       80.39       80.33     11.77 o 
  -2  13   7      169.56      165.15     11.84 o 
  -1  13   7       86.45       86.98     10.72 o 
   0  13   7      117.88      111.54     14.15 o 
   1  13   7      452.68      438.29     25.25 o 
   2  13   7      166.42      172.47     15.05 o 
  -1  14   7       61.55       61.23      9.59 o 
   0  14   7      125.91      120.77     14.64 o 
   1  14   7       77.28       81.26     10.49 o 
  -1  15   7      286.53      286.28     21.23 o 
   0  15   7      234.85      231.09     19.43 o 
   1  15   7      284.52      289.19     20.99 o 
   0  16   7      106.36      114.02     14.94 o 
  -1 -10   8      178.17      169.23     11.44 o 
   0 -10   8      237.61      234.63     12.86 o 
   1 -10   8      201.16      201.57     11.58 o 
  -1  -9   8        7.94        7.47      4.31 o 
   0  -9   8        9.31        8.78      4.99 o 
   1  -9   8       29.27       31.73      5.69 o 
  -1  -8   8      467.06      475.22     17.26 o 
   0  -8   8      453.63      438.99     19.27 o 
   1  -8   8      387.45      383.41     17.03 o 
  -2  -7   8        0.94        1.45      4.46 o 
  -1  -7   8       20.63       25.40      4.88 o 
   0  -7   8        9.23       14.50      5.06 o 
   1  -7   8       45.02       43.23      5.95 o 
  -2  -6   8      157.46      139.88      9.12 o 
  -1  -6   8      251.80      251.91     12.05 o 
   0  -6   8      382.47      383.46     17.32 o 
   1  -6   8      298.75      300.49     19.76 o 
  -2  -5   8       13.77       11.15      4.81 o 
  -1  -5   8       22.20       22.64      4.77 o 
   0  -5   8       41.95       42.32      6.22 o 
   1  -5   8       14.06       14.42      6.26 o 
  -2  -4   8      391.77      396.18     15.88 o 
  -1  -4   8      540.82      525.00     18.59 o 
   0  -4   8      358.74      354.67     16.50 o 
   1  -4   8      394.06      370.08     22.90 o 
  -2  -3   8       23.58       26.95      5.33 o 
  -1  -3   8       25.64       28.32      4.84 o 
   0  -3   8       14.00       10.44      4.94 o 
   1  -3   8      100.90       99.14     11.73 o 
  -2  -2   8      356.04      350.06     14.34 o 
  -1  -2   8      203.61      205.92      9.74 o 
   0  -2   8      240.68      246.87     13.15 o 
   1  -2   8      480.76      506.85     29.37 o 
   2  -2   8      783.30      801.12     41.45 o 
  -2  -1   8       67.05       68.46      6.82 o 
  -1  -1   8       40.84       44.94      5.38 o 
   0  -1   8       40.38       47.93      8.31 o 
   1  -1   8       37.79       37.24      7.82 o 
   2  -1   8      103.46      107.15     11.12 o 
  -2   0   8      210.42      208.57     10.72 o 
  -1   0   8      613.72      619.56     21.16 o 
   0   0   8      623.77      622.35     35.07 o 
   1   0   8      259.30      257.90     18.58 o 
   2   0   8      404.00      416.22     23.98 o 
  -2   1   8       65.50       70.57      6.82 o 
  -1   1   8       38.18       38.06      5.22 o 
   0   1   8       46.13       66.03      9.38 o 
   1   1   8       30.88       28.16      7.32 o 
   2   1   8      122.67      117.36     11.77 o 
  -2   2   8      319.33      327.62     14.19 o 
  -1   2   8      142.20      146.62      8.07 o 
   0   2   8      239.88      259.96     18.73 o 
   1   2   8      492.34      525.76     30.41 o 
   2   2   8      887.67      906.42     46.81 o 
  -2   3   8       25.23       26.34      5.48 o 
  -1   3   8       24.34       25.54      4.25 o 
   0   3   8       12.70       11.82      6.54 o 
   1   3   8       91.58      102.24     12.62 o 
   2   3   8        4.38        5.61      5.59 o 
  -2   4   8      384.90      387.35     15.84 o 
  -1   4   8      525.90      517.35     19.00 o 
   0   4   8      364.96      359.20     23.49 o 
   1   4   8      422.75      439.49     26.70 o 
   2   4   8       68.28       64.39      8.40 o 
  -2   5   8       15.74       19.18      5.21 o 
  -1   5   8       23.83       25.29      4.93 o 
   0   5   8       36.11       49.81      9.10 o 
   1   5   8       14.80       20.81      7.04 o 
   2   5   8       83.49       86.36     11.59 o 
  -2   6   8      158.87      158.24      9.67 o 
  -1   6   8      311.83      324.65     15.91 o 
   0   6   8      346.91      365.01     24.41 o 
   1   6   8      290.86      293.01     20.37 o 
   2   6   8      296.13      295.49     19.70 o 
  -2   7   8        0.86        3.08      4.55 o 
  -1   7   8       19.89       19.98      5.87 o 
   0   7   8        9.79       10.38      7.08 o 
   1   7   8       46.80       51.46      8.77 o 
   2   7   8        6.23       13.15      6.72 o 
  -1   8   8      435.21      455.57     21.67 o 
   0   8   8      464.69      459.46     27.96 o 
   1   8   8      364.26      374.12     24.07 o 
  -1   9   8       10.63        9.84      5.49 o 
   0   9   8       11.63        6.80      6.80 o 
   1   9   8       28.24       39.68      8.49 o 
  -1  10   8      153.07      147.99     11.99 o 
   0  10   8      234.16      248.65     19.48 o 
   1  10   8      218.31      215.41     17.46 o 
                                                 
